# Supplementary material for: Poly[[2-(3-pyridinio)-1H,3H +-benzimidazolium] [μ4-oxido-di-μ3-oxido-tetra-μ2-oxido-hexa­oxidotetra­molybdenum(VI)]]
Source: Acta Crystallogr Sect E Struct Rep Online. 2009 Apr 10;65(Pt 5):m505–6. doi: 10.1107/S160053680901294X (PMC2977567; doi:10.1107/S160053680901294X)
Supplement: Supplementary file 1 [file e-65-0m505-sup1.cif]

##############################################################################
###                                                                        ###
###        Electronic paper (Acta Crystallographica Section E)             ###
###                                                                        ###
##############################################################################
#                                                                            #
# This CIF contains the data in a paper accepted for publication in Acta     #
# Crystallographica Section E. It conforms to the requirements of Notes      #
# for Authors for Section E, and has been peer reviewed under the auspices   #
# of the IUCr Commission on Journals.                                        #
#                                                                            #
# Full details of the Crystallographic Information File format               #
# are given in the paper "The Crystallographic Information File (CIF):       #
# a New Standard Archive File for Crystallography" by S. R. Hall, F. H.      #
# Allen and I. D. Brown [Acta Cryst. (1991), A47, 655-685].                  #
#                                                                            #
# The current version of the core CIF dictionary is obtainable from          #
# ftp://ftp.iucr.org/pub/cif_core.dic. The current version number is 2.4.    #
#                                                                            #
# Software is freely available for graphical display of the structure(s) in  #
# this CIF.  For information consult the CIF home page http://www.iucr.org/  #
# cif/home.html                                                              #
#                                                                            #
# This file may be used for bona fide research purposes within the           #
# scientific community so long as proper attribution is given to the journal # 
# article from which it was obtained.                                        #
#                                                                            #
##############################################################################
                                             
data_global
_audit_creation_method     'SHELXL97 '
_journal_date_recd_electronic     2009-03-30
_journal_date_accepted     2009-04-06
_journal_name_full     'Acta Crystallographica, Section E'
_journal_year     2009
_journal_volume     65
_journal_issue      5
_journal_page_first     m505
_journal_page_last     m506
_journal_paper_category     QM
_journal_coeditor_code     SJ2606
_publ_contact_author_name     'Doctor Lijuan Chen^*^'
_publ_contact_author_address
; College of Chemistry and Materials Science,
Fujian Normal University,
Fuzhou, Fujian 350007, People's Republic of China.
;
_publ_contact_author_email     'ljchen@ms.fjirsm.ac.cn'
_publ_contact_author_fax     '+86-591-83465225'
_publ_contact_author_phone     '86 591 87773083'
_publ_section_title
;
Poly[[2-(3-pyridinio)-1<i>H</i>,3<i>H</i>^+^-benzimidazolium]
[\m~4~-oxido-di-\m~3~-oxido-tetra-\m~2~-oxido-hexaoxidotetramolybdenum(VI)]]
;
loop_
    _publ_author_name
    _publ_author_address
    'Chen, Li-Juan'
;
College of Chemistry and Materials Science,
Fujian Normal University,
Fuzhou, Fujian 350007, People's Republic of China
and
State Key Laboratory of Structural Chemistry,
Fujian Institute of Research on the Structure of Matter
The Chinese Academy of Science
Fuzhou, Fujian 350002, People's Republic of China
;
    'Lin, Shen'
;
College of Chemistry and Materials Science,
Fujian Normal University,
Fuzhou, Fujian 350007, People's Republic of China.
;
    'Wu, Xiao-Yuan'
;
State Key Laboratory of Structural Chemistry,
Fujian Institute of Research on the Structure of Matter
The Chinese Academy of Science
Fuzhou, Fujian 350002, People's Republic of China
;
    'Chen, Xiao-Hua'
;
College of Chemistry and Materials Science,
Fujian Normal University,
Fuzhou, Fujian 350007, People's Republic of China
;
data_I
_audit_creation_method     SHELXL-97
_chemical_name_systematic
;
Poly[[2-(3-pyridinio)-1<i>H</i>,3<i>H</i>^+^-benzimidazolium]
[\m~4~-oxido-di-\m~3~-oxido-tetra-\m~2~-oxido-hexaoxidotetramolybdenum(VI)]]
;
_chemical_name_common     ?
_chemical_formula_moiety     'C12 H11 N3 2+, Mo4 O13 2-'
_chemical_formula_sum     'C12 H11 Mo4 N3 O13'
_chemical_formula_iupac     '(C12 H11 N2) [Mo4 O13]'
_chemical_formula_weight     789.00
_chemical_melting_point     ?
_symmetry_cell_setting     triclinic
_symmetry_space_group_name_H-M     'P -1'
_symmetry_space_group_name_Hall     '-P 1'
loop_
    _symmetry_equiv_pos_as_xyz
    'x, y, z'
    '-x, -y, -z'
_cell_length_a     7.947(3)
_cell_length_b     11.503(5)
_cell_length_c     11.630(5)
_cell_angle_alpha     70.038(14)
_cell_angle_beta     76.856(17)
_cell_angle_gamma     75.947(17)
_cell_volume     957.2(7)
_cell_formula_units_Z     2
_cell_measurement_reflns_used     2049
_cell_measurement_theta_min     2.9955
_cell_measurement_theta_max     25.0264
_cell_measurement_temperature     293(2)
_exptl_crystal_description     prism
_exptl_crystal_colour     colorless
_exptl_crystal_size_max     0.10
_exptl_crystal_size_mid     0.05
_exptl_crystal_size_min     0.02
_exptl_crystal_density_diffrn     2.738
_exptl_crystal_density_meas     ?
_exptl_crystal_density_method     'not measured'
_exptl_crystal_F_000     752
_exptl_absorpt_coefficient_mu     2.638
_exptl_absorpt_correction_type     multi-scan
_exptl_absorpt_process_details     '(CrystalClear; Rigaku, 2002)'
_exptl_absorpt_correction_T_min     0.763
_exptl_absorpt_correction_T_max     0.949
_exptl_special_details
;
;
_diffrn_ambient_temperature     293(2)
_diffrn_radiation_type     MoK\a
_diffrn_radiation_wavelength     0.71073
_diffrn_radiation_source     'fine-focus sealed tube'
_diffrn_radiation_monochromator     graphite
_diffrn_measurement_device_type     'Rigaku Mercury CCD'
_diffrn_measurement_method     \w
_diffrn_detector_area_resol_mean     14.6306
_diffrn_reflns_number     6127
_diffrn_reflns_av_R_equivalents     0.0473
_diffrn_reflns_av_sigmaI/netI     0.0717
_diffrn_reflns_theta_min     3.00
_diffrn_reflns_theta_max     25.03
_diffrn_reflns_theta_full     25.03
_diffrn_measured_fraction_theta_max     0.991
_diffrn_measured_fraction_theta_full     0.991
_diffrn_reflns_limit_h_min     -9
_diffrn_reflns_limit_h_max     9
_diffrn_reflns_limit_k_min     -13
_diffrn_reflns_limit_k_max     12
_diffrn_reflns_limit_l_min     -13
_diffrn_reflns_limit_l_max     13
_diffrn_standards_number     0
_diffrn_standards_interval_count     ?
_diffrn_standards_interval_time     ?
_diffrn_standards_decay_%     ?
_refine_special_details
;
Refinement of <i>F</i>^2^ against ALL reflections. The weighted <i>R</i>-factor
<i>wR</i> and goodness of fit <i>S</i> are based on <i>F</i>^2^, conventional
<i>R</i>-factors <i>R</i> are based on <i>F</i>, with <i>F</i> set to zero for
negative <i>F</i>^2^. The threshold expression of <i>F</i>^2^ >
\s(<i>F</i>^2^) is used only for calculating <i>R</i>-factors(gt) <i>etc</i>.
and is not relevant to the choice of reflections for refinement.
<i>R</i>-factors based on <i>F</i>^2^ are statistically about twice as large
as those based on <i>F</i>, and <i>R</i>- factors based on ALL data will be
even larger.
;
_reflns_number_total     3358
_reflns_number_gt     2594
_reflns_threshold_expression     I>2\s(I)
_refine_ls_structure_factor_coef     Fsqd
_refine_ls_matrix_type     full
_refine_ls_R_factor_all     0.0637
_refine_ls_R_factor_gt     0.0433
_refine_ls_wR_factor_gt     0.0903
_refine_ls_wR_factor_ref     0.1000
_refine_ls_goodness_of_fit_ref     1.011
_refine_ls_restrained_S_all     1.011
_refine_ls_number_reflns     3358
_refine_ls_number_parameters     289
_refine_ls_number_restraints     6
_refine_ls_hydrogen_treatment     constr
_refine_ls_weighting_scheme     calc
_refine_ls_weighting_details
                 'calc w=1/[\s^2^(Fo^2^)+(0.0416P)^2^] where P=(Fo^2^+2Fc^2^)/3'
_atom_sites_solution_hydrogens     geom
_atom_sites_solution_primary     direct
_atom_sites_solution_secondary     difmap
_refine_ls_shift/su_max     0.001
_refine_ls_shift/su_mean     0.000
_refine_diff_density_max     0.984
_refine_diff_density_min     -1.138
_refine_ls_extinction_method     none
_refine_ls_extinction_coef     ?
loop_
    _atom_type_symbol
    _atom_type_description
    _atom_type_scat_dispersion_real
    _atom_type_scat_dispersion_imag
    _atom_type_scat_source
    'C' 'C' 0.0033 0.0016
                         'International Tables Vol C Tables 4.2.6.8 and 6.1.1.4'
    'H' 'H' 0.0000 0.0000
                         'International Tables Vol C Tables 4.2.6.8 and 6.1.1.4'
    'N' 'N' 0.0061 0.0033
                         'International Tables Vol C Tables 4.2.6.8 and 6.1.1.4'
    'O' 'O' 0.0106 0.0060
                         'International Tables Vol C Tables 4.2.6.8 and 6.1.1.4'
    'Mo' 'Mo' -1.6832 0.6857
                         'International Tables Vol C Tables 4.2.6.8 and 6.1.1.4'
_computing_data_collection     'CrystalClear (Rigaku, 2002)'
_computing_cell_refinement     'CrystalClear (Rigaku, 2002)'
_computing_data_reduction     'CrystalClear (Rigaku, 2002)'
_computing_structure_solution     'SHELXS97 (Sheldrick, 2008)'
_computing_structure_refinement     'SHELXL97 (Sheldrick, 2008)'
_computing_molecular_graphics
;
SHELXTL (Sheldrick, 2008) and DIAMOND (Brandenburg, 1999)'
;
_computing_publication_material     'SHELXL97 (Sheldrick, 2008)'
loop_
    _atom_site_type_symbol
    _atom_site_label
    _atom_site_fract_x
    _atom_site_fract_y
    _atom_site_fract_z
    _atom_site_U_iso_or_equiv
    _atom_site_adp_type
    _atom_site_calc_flag
    _atom_site_refinement_flags
    _atom_site_occupancy
    _atom_site_disorder_assembly
    _atom_site_disorder_group
    Mo Mo1 -0.16871(9) 1.12585(6) 0.46162(6) 0.00650(17) Uani d . 1 . .
    Mo Mo2 0.11157(9) 1.09175(6) 0.19220(6) 0.00741(17) Uani d . 1 . .
    Mo Mo3 0.26045(9) 1.15843(6) 0.40116(6) 0.00665(17) Uani d . 1 . .
    Mo Mo4 -0.28939(9) 1.02948(6) 0.25245(6) 0.00758(18) Uani d . 1 . .
    O O1 -0.3420(7) 0.8971(5) 0.2506(5) 0.0133(12) Uani d . 1 . .
    O O2 -0.3693(7) 1.1971(4) 0.5145(5) 0.0105(12) Uani d . 1 . .
    O O3 0.1859(7) 1.2201(4) 0.2416(5) 0.0085(11) Uani d . 1 . .
    O O4 0.0616(7) 1.2015(5) 0.0567(5) 0.0128(12) Uani d . 1 . .
    O O5 0.3085(7) 1.0059(5) 0.1528(5) 0.0137(12) Uani d . 1 . .
    O O6 -0.2454(7) 0.9638(4) 0.4425(5) 0.0104(12) Uani d . 1 . .
    O O7 0.2797(7) 1.2922(5) 0.4247(5) 0.0115(12) Uani d . 1 . .
    O O8 -0.0349(7) 0.9717(4) 0.2159(5) 0.0083(11) Uani d . 1 . .
    O O9 -0.1648(7) 1.1673(4) 0.2906(5) 0.0096(11) Uani d . 1 . .
    O O10 0.1167(7) 1.0169(4) 0.3927(5) 0.0094(11) Uani d . 1 . .
    O O11 -0.0233(7) 1.2188(4) 0.4667(5) 0.0100(11) Uani d . 1 . .
    O O12 -0.3228(7) 1.1403(5) 0.1127(5) 0.0139(12) Uani d . 1 . .
    O O13 0.4808(7) 1.0993(5) 0.3414(5) 0.0112(12) Uani d . 1 . .
    N N1 0.2675(9) 0.4044(6) 0.0410(6) 0.0101(14) Uani d . 1 . .
    H H1A 0.2439 0.3421 0.1048 0.012 Uiso calc R 1 . .
    N N2 0.2821(9) 0.5971(6) -0.0789(6) 0.0163(16) Uani d . 1 . .
    H H2A 0.2683 0.6778 -0.1040 0.020 Uiso calc R 1 . .
    N N3 0.0301(9) 0.7334(6) 0.2313(6) 0.0129(15) Uani d . 1 . .
    H H3A 0.0292 0.8091 0.2287 0.016 Uiso calc R 1 . .
    C C1 0.3678(11) 0.5190(7) -0.1506(7) 0.0111(17) Uani d . 1 . .
    C C2 0.4479(11) 0.5449(7) -0.2742(7) 0.0164(19) Uani d . 1 . .
    H H2B 0.4529 0.6267 -0.3251 0.020 Uiso calc R 1 . .
    C C3 0.5193(11) 0.4427(8) -0.3171(8) 0.0184(19) Uani d . 1 . .
    H H3B 0.5757 0.4556 -0.3986 0.022 Uiso calc R 1 . .
    C C4 0.5087(10) 0.3195(7) -0.2404(7) 0.0134(17) Uani d . 1 . .
    H H4A 0.5561 0.2535 -0.2738 0.016 Uiso calc R 1 . .
    C C5 0.4315(11) 0.2924(7) -0.1185(7) 0.0161(18) Uani d . 1 . .
    H H5A 0.4289 0.2101 -0.0682 0.019 Uiso calc R 1 . .
    C C6 0.3569(10) 0.3953(7) -0.0735(7) 0.0121(17) Uani d . 1 . .
    C C7 0.2234(10) 0.5267(7) 0.0365(7) 0.0107(17) Uani d . 1 . .
    C C8 0.1258(10) 0.5724(6) 0.1383(7) 0.0110(17) Uani d U 1 . .
    C C9 0.1228(10) 0.6933(7) 0.1385(7) 0.0075(16) Uani d . 1 . .
    H H9A 0.1863 0.7462 0.0729 0.009 Uiso calc R 1 . .
    C C10 -0.0629(12) 0.6621(7) 0.3295(7) 0.0176(19) Uani d . 1 . .
    H H10A -0.1266 0.6943 0.3931 0.021 Uiso calc R 1 . .
    C C11 -0.0631(11) 0.5392(7) 0.3352(7) 0.0152(18) Uani d . 1 . .
    H H11A -0.1241 0.4876 0.4038 0.018 Uiso calc R 1 . .
    C C12 0.0270(12) 0.4951(7) 0.2394(8) 0.0182(19) Uani d . 1 . .
    H H12A 0.0234 0.4144 0.2406 0.022 Uiso calc R 1 . .
loop_
    _atom_site_aniso_label
    _atom_site_aniso_U_11
    _atom_site_aniso_U_22
    _atom_site_aniso_U_33
    _atom_site_aniso_U_12
    _atom_site_aniso_U_13
    _atom_site_aniso_U_23
    Mo1 0.0066(4) 0.0062(3) 0.0058(3) -0.0016(3) -0.0010(3) -0.0003(2)
    Mo2 0.0072(4) 0.0076(3) 0.0064(3) -0.0024(3) -0.0002(3) -0.0007(2)
    Mo3 0.0067(4) 0.0060(3) 0.0063(3) -0.0027(3) -0.0014(3) 0.0005(2)
    Mo4 0.0078(4) 0.0079(3) 0.0066(4) -0.0027(3) -0.0011(3) -0.0007(2)
    O1 0.018(3) 0.012(3) 0.010(3) -0.007(2) -0.004(2) -0.001(2)
    O2 0.007(3) 0.011(3) 0.012(3) 0.001(2) -0.001(2) -0.002(2)
    O3 0.009(3) 0.007(3) 0.009(3) -0.001(2) -0.003(2) 0.000(2)
    O4 0.013(3) 0.013(3) 0.012(3) -0.004(2) -0.004(2) -0.001(2)
    O5 0.013(3) 0.011(3) 0.015(3) 0.003(2) -0.003(3) -0.006(2)
    O6 0.010(3) 0.013(3) 0.009(3) -0.003(2) -0.003(2) -0.001(2)
    O7 0.011(3) 0.014(3) 0.009(3) -0.001(2) -0.001(2) -0.005(2)
    O8 0.007(3) 0.007(2) 0.009(3) -0.004(2) 0.002(2) 0.000(2)
    O9 0.013(3) 0.007(3) 0.006(3) -0.002(2) -0.001(2) 0.002(2)
    O10 0.012(3) 0.007(3) 0.009(3) 0.000(2) -0.006(2) 0.000(2)
    O11 0.011(3) 0.007(3) 0.012(3) 0.000(2) -0.006(2) -0.002(2)
    O12 0.015(3) 0.015(3) 0.011(3) -0.004(2) -0.002(2) -0.002(2)
    O13 0.006(3) 0.017(3) 0.010(3) -0.004(2) -0.003(2) -0.001(2)
    N1 0.014(4) 0.010(3) 0.004(3) -0.005(3) 0.004(3) -0.002(2)
    N2 0.023(4) 0.003(3) 0.019(4) 0.005(3) -0.008(3) 0.001(3)
    N3 0.012(4) 0.006(3) 0.020(4) 0.003(3) -0.007(3) -0.004(3)
    C1 0.014(4) 0.008(4) 0.010(4) -0.004(3) -0.002(3) 0.000(3)
    C2 0.021(5) 0.015(4) 0.008(4) -0.008(4) 0.003(4) 0.004(3)
    C3 0.012(5) 0.023(5) 0.023(5) -0.001(4) -0.008(4) -0.009(4)
    C4 0.006(4) 0.016(4) 0.018(5) -0.001(3) -0.001(4) -0.007(3)
    C5 0.024(5) 0.015(4) 0.013(4) -0.010(4) -0.003(4) -0.004(3)
    C6 0.009(4) 0.016(4) 0.016(4) -0.005(3) -0.006(4) -0.007(3)
    C7 0.011(4) 0.007(4) 0.013(4) -0.002(3) 0.000(3) -0.003(3)
    C8 0.010(4) 0.003(3) 0.015(4) 0.003(3) -0.002(3) 0.002(3)
    C9 0.003(4) 0.011(4) 0.006(4) -0.001(3) -0.001(3) 0.001(3)
    C10 0.024(5) 0.018(4) 0.009(4) -0.001(4) 0.000(4) -0.007(3)
    C11 0.019(5) 0.004(4) 0.016(4) 0.003(3) -0.002(4) 0.002(3)
    C12 0.026(5) 0.013(4) 0.018(5) -0.008(4) -0.009(4) -0.001(3)
_geom_special_details
;
All e.s.d.'s (except the e.s.d. in the dihedral angle between two l.s. planes)
are estimated using the full covariance matrix. The cell e.s.d.'s are taken
into account individually in the estimation of e.s.d.'s in distances, angles
and torsion angles; correlations between e.s.d.'s in cell parameters are only
used when they are defined by crystal symmetry. An approximate (isotropic)
treatment of cell e.s.d.'s is used for estimating e.s.d.'s involving l.s.
planes.
;
loop_
    _geom_bond_atom_site_label_1
    _geom_bond_atom_site_label_2
    _geom_bond_site_symmetry_2
    _geom_bond_distance
    _geom_bond_publ_flag
    Mo1 O2 . 1.690(5) yes
    Mo1 O11 . 1.776(5) yes
    Mo1 O9 . 1.875(5) yes
    Mo1 O10 2_576 1.956(5) yes
    Mo1 O6 . 2.189(5) yes
    Mo1 O10 . 2.416(5) yes
    Mo2 O5 . 1.693(5) yes
    Mo2 O4 . 1.709(5) yes
    Mo2 O8 . 1.927(5) yes
    Mo2 O3 . 2.004(5) yes
    Mo2 O10 . 2.200(5) yes
    Mo2 O9 . 2.345(5) yes
    Mo3 O7 . 1.699(5) yes
    Mo3 O13 . 1.790(5) yes
    Mo3 O6 2_576 1.880(5) yes
    Mo3 O3 . 1.922(5) yes
    Mo3 O11 . 2.229(6) yes
    Mo3 O10 . 2.242(5) yes
    Mo4 O1 . 1.682(5) yes
    Mo4 O12 . 1.719(5) yes
    Mo4 O8 . 1.965(5) yes
    Mo4 O13 1_455 2.012(5) yes
    Mo4 O6 . 2.160(5) yes
    Mo4 O9 . 2.266(5) yes
    N1 C7 . 1.350(9) ?
    N1 C6 . 1.384(10) ?
    N1 H1A . 0.8600 ?
    N2 C7 . 1.353(10) ?
    N2 C1 . 1.386(10) ?
    N2 H2A . 0.8600 ?
    N3 C9 . 1.317(10) ?
    N3 C10 . 1.339(11) ?
    N3 H3A . 0.8600 ?
    C1 C2 . 1.395(11) ?
    C1 C6 . 1.410(10) ?
    C2 C3 . 1.378(11) ?
    C2 H2B . 0.9300 ?
    C3 C4 . 1.404(11) ?
    C3 H3B . 0.9300 ?
    C4 C5 . 1.371(11) ?
    C4 H4A . 0.9300 ?
    C5 C6 . 1.402(11) ?
    C5 H5A . 0.9300 ?
    C7 C8 . 1.445(11) ?
    C8 C9 . 1.385(10) ?
    C8 C12 . 1.413(11) ?
    C9 H9A . 0.9300 ?
    C10 C11 . 1.393(11) ?
    C10 H10A . 0.9300 ?
    C11 C12 . 1.363(11) ?
    C11 H11A . 0.9300 ?
    C12 H12A . 0.9300 ?
loop_
    _geom_angle_atom_site_label_1
    _geom_angle_atom_site_label_2
    _geom_angle_atom_site_label_3
    _geom_angle_site_symmetry_1
    _geom_angle_site_symmetry_3
    _geom_angle
    _geom_angle_publ_flag
    O2 Mo1 O11 . . 104.1(2) ?
    O2 Mo1 O9 . . 104.5(2) ?
    O11 Mo1 O9 . . 101.6(2) ?
    O2 Mo1 O10 . 2_576 101.7(2) ?
    O11 Mo1 O10 . 2_576 98.2(2) ?
    O9 Mo1 O10 . 2_576 142.0(2) ?
    O2 Mo1 O6 . . 98.6(2) ?
    O11 Mo1 O6 . . 156.9(2) ?
    O9 Mo1 O6 . . 76.6(2) ?
    O10 Mo1 O6 2_576 . 72.61(19) ?
    O2 Mo1 O10 . . 177.8(2) ?
    O11 Mo1 O10 . . 76.9(2) ?
    O9 Mo1 O10 . . 77.1(2) ?
    O10 Mo1 O10 2_576 . 76.2(2) ?
    O6 Mo1 O10 . . 80.29(19) ?
    O5 Mo2 O4 . . 105.2(3) ?
    O5 Mo2 O8 . . 98.6(2) ?
    O4 Mo2 O8 . . 102.0(2) ?
    O5 Mo2 O3 . . 101.2(2) ?
    O4 Mo2 O3 . . 90.8(2) ?
    O8 Mo2 O3 . . 152.7(2) ?
    O5 Mo2 O10 . . 94.9(2) ?
    O4 Mo2 O10 . . 156.3(2) ?
    O8 Mo2 O10 . . 87.0(2) ?
    O3 Mo2 O10 . . 72.70(19) ?
    O5 Mo2 O9 . . 165.8(2) ?
    O4 Mo2 O9 . . 88.3(2) ?
    O8 Mo2 O9 . . 73.7(2) ?
    O3 Mo2 O9 . . 82.7(2) ?
    O10 Mo2 O9 . . 73.09(18) ?
    O7 Mo3 O13 . . 103.0(2) ?
    O7 Mo3 O6 . 2_576 106.4(2) ?
    O13 Mo3 O6 . 2_576 97.5(2) ?
    O7 Mo3 O3 . . 102.6(2) ?
    O13 Mo3 O3 . . 93.5(2) ?
    O6 Mo3 O3 2_576 . 145.6(2) ?
    O7 Mo3 O11 . . 82.9(2) ?
    O13 Mo3 O11 . . 173.7(2) ?
    O6 Mo3 O11 2_576 . 82.6(2) ?
    O3 Mo3 O11 . . 83.0(2) ?
    O7 Mo3 O10 . . 155.7(2) ?
    O13 Mo3 O10 . . 101.2(2) ?
    O6 Mo3 O10 2_576 . 72.7(2) ?
    O3 Mo3 O10 . . 73.22(19) ?
    O11 Mo3 O10 . . 72.83(19) ?
    O1 Mo4 O12 . . 106.8(2) ?
    O1 Mo4 O8 . . 94.3(2) ?
    O12 Mo4 O8 . . 99.6(2) ?
    O1 Mo4 O13 . 1_455 98.9(3) ?
    O12 Mo4 O13 . 1_455 92.9(2) ?
    O8 Mo4 O13 . 1_455 158.5(2) ?
    O1 Mo4 O6 . . 97.2(2) ?
    O12 Mo4 O6 . . 155.4(2) ?
    O8 Mo4 O6 . . 84.1(2) ?
    O13 Mo4 O6 1_455 . 77.4(2) ?
    O1 Mo4 O9 . . 163.5(2) ?
    O12 Mo4 O9 . . 87.6(2) ?
    O8 Mo4 O9 . . 74.95(19) ?
    O13 Mo4 O9 1_455 . 88.2(2) ?
    O6 Mo4 O9 . . 69.69(18) ?
    Mo3 O3 Mo2 . . 114.6(2) ?
    Mo3 O6 Mo4 2_576 . 149.5(3) ?
    Mo3 O6 Mo1 2_576 . 107.8(2) ?
    Mo4 O6 Mo1 . . 102.4(2) ?
    Mo2 O8 Mo4 . . 116.1(2) ?
    Mo1 O9 Mo4 . . 109.5(2) ?
    Mo1 O9 Mo2 . . 111.1(2) ?
    Mo4 O9 Mo2 . . 91.48(18) ?
    Mo1 O10 Mo2 2_576 . 149.5(3) ?
    Mo1 O10 Mo3 2_576 . 103.1(2) ?
    Mo2 O10 Mo3 . . 96.11(19) ?
    Mo1 O10 Mo1 2_576 . 103.8(2) ?
    Mo2 O10 Mo1 . . 98.11(18) ?
    Mo3 O10 Mo1 . . 93.98(18) ?
    Mo1 O11 Mo3 . . 116.2(2) ?
    Mo3 O13 Mo4 . 1_655 170.5(3) ?
    C7 N1 C6 . . 109.3(6) ?
    C7 N1 H1A . . 125.4 ?
    C6 N1 H1A . . 125.4 ?
    C7 N2 C1 . . 109.5(6) ?
    C7 N2 H2A . . 125.2 ?
    C1 N2 H2A . . 125.2 ?
    C9 N3 C10 . . 123.3(7) ?
    C9 N3 H3A . . 118.3 ?
    C10 N3 H3A . . 118.3 ?
    N2 C1 C2 . . 131.8(7) ?
    N2 C1 C6 . . 106.1(7) ?
    C2 C1 C6 . . 122.1(7) ?
    C3 C2 C1 . . 116.4(7) ?
    C3 C2 H2B . . 121.8 ?
    C1 C2 H2B . . 121.8 ?
    C2 C3 C4 . . 121.5(8) ?
    C2 C3 H3B . . 119.3 ?
    C4 C3 H3B . . 119.3 ?
    C5 C4 C3 . . 122.8(8) ?
    C5 C4 H4A . . 118.6 ?
    C3 C4 H4A . . 118.6 ?
    C4 C5 C6 . . 116.5(7) ?
    C4 C5 H5A . . 121.7 ?
    C6 C5 H5A . . 121.7 ?
    N1 C6 C5 . . 132.6(7) ?
    N1 C6 C1 . . 106.7(7) ?
    C5 C6 C1 . . 120.6(8) ?
    N1 C7 N2 . . 108.4(7) ?
    N1 C7 C8 . . 124.8(7) ?
    N2 C7 C8 . . 126.7(7) ?
    C9 C8 C12 . . 118.2(7) ?
    C9 C8 C7 . . 121.4(7) ?
    C12 C8 C7 . . 120.4(7) ?
    N3 C9 C8 . . 120.2(7) ?
    N3 C9 H9A . . 119.9 ?
    C8 C9 H9A . . 119.9 ?
    N3 C10 C11 . . 119.1(8) ?
    N3 C10 H10A . . 120.4 ?
    C11 C10 H10A . . 120.4 ?
    C12 C11 C10 . . 119.5(8) ?
    C12 C11 H11A . . 120.2 ?
    C10 C11 H11A . . 120.2 ?
    C11 C12 C8 . . 119.7(7) ?
    C11 C12 H12A . . 120.2 ?
    C8 C12 H12A . . 120.2 ?
loop_
    _geom_hbond_atom_site_label_D
    _geom_hbond_atom_site_label_H
    _geom_hbond_atom_site_label_A
    _geom_hbond_site_symmetry_A
    _geom_hbond_distance_DH
    _geom_hbond_distance_HA
    _geom_hbond_distance_DA
    _geom_hbond_angle_DHA
    N1 H1A O3 1_545 0.86 1.78 2.639(8) 176.3
    N3 H3A O8 . 0.86 1.78 2.614(8) 163.6
