# Supplementary material for: Poly[[2-(3-pyridinio)-1H,3H +-benzimidazolium] [μ4-oxido-di-μ3-oxido-tetra-μ2-oxido-hexa­oxidotetra­molybdenum(VI)]]
Source: Acta Crystallogr Sect E Struct Rep Online. 2009 Apr 10;65(Pt 5):m505–6. doi: 10.1107/S160053680901294X (PMC2977567; doi:10.1107/S160053680901294X)
Supplement: Supplementary file 2 [file e-65-0m505-Isup2.hkl]

# 
# h,k,l, Fc-squared, Fo-squared, sigma(Fo-squared) and status flag 
# 
data_I
_shelx_title ' D in P-1' 
_shelx_refln_list_code          4 
_shelx_F_calc_maximum      314.09 
_exptl_crystal_F_000       752.00 
_reflns_d_resolution_high  0.8401 
 
loop_ 
 _symmetry_equiv_pos_as_xyz 
 'x, y, z' 
 '-x, -y, -z' 
 
_cell_length_a     7.9474 
_cell_length_b    11.5026 
_cell_length_c    11.6305 
_cell_angle_alpha  70.038 
_cell_angle_beta   76.856 
_cell_angle_gamma  75.947 
 
_shelx_F_squared_multiplier     1.000 
 
loop_ 
 _refln_index_h 
 _refln_index_k 
 _refln_index_l 
 _refln_F_squared_calc 
 _refln_F_squared_meas 
 _refln_F_squared_sigma 
 _refln_observed_status 
   2   0   0    19436.77    19931.77    560.54 o 
   3   0   0       41.93       55.31     32.53 o 
   4   0   0      750.59      807.93    145.73 o 
   5   0   0     9532.69    10243.92    446.94 o 
   6   0   0       22.04       42.00     85.47 o 
   7   0   0     5105.03     5523.60    278.03 o 
   8   0   0      884.33     1052.21    216.62 o 
   9   0   0     2175.18     2027.56    322.22 o 
  -8   1   0      410.64      752.49    279.12 o 
  -7   1   0      184.17      254.85    112.38 o 
  -6   1   0      630.81      730.84    125.93 o 
  -5   1   0        6.24        7.79     65.88 o 
  -4   1   0     1585.06     1420.93    110.40 o 
  -3   1   0     1083.76     1096.01     81.83 o 
  -2   1   0    18007.58    17887.85    291.89 o 
  -1   1   0    10392.03    10624.47    209.78 o 
   1   1   0      750.00      829.79     58.37 o 
   2   1   0    14953.30    15160.10    477.57 o 
   3   1   0      142.30      138.68     66.29 o 
   4   1   0     3824.75     4242.86    230.18 o 
   5   1   0    23060.63    24183.85    846.97 o 
   6   1   0      953.01      929.53    154.40 o 
   7   1   0    19584.10    20693.21    871.64 o 
   8   1   0     1041.14     1140.24    159.33 o 
   9   1   0     1722.53     1665.75    407.76 o 
  -8   2   0     2982.22     2678.92    347.44 o 
  -7   2   0     4866.04     5115.86    456.97 o 
  -6   2   0     2443.62     2322.27    137.31 o 
  -5   2   0        0.08      -31.58     81.06 o 
  -4   2   0     1522.66     1721.62    192.22 o 
  -3   2   0     1863.09     2033.22    117.19 o 
  -2   2   0      285.49      249.21     80.89 o 
  -1   2   0       73.99      134.75     29.57 o 
   0   2   0     7594.07     7688.41    267.52 o 
   1   2   0      718.20      689.86    101.80 o 
   2   2   0     3186.56     3262.05    140.26 o 
   3   2   0       30.80      277.08    107.23 o 
   4   2   0     3299.65     3414.19    230.31 o 
   5   2   0    21077.72    22018.16    824.33 o 
   6   2   0     2014.49     2309.92    242.65 o 
   7   2   0    16555.12    18099.15    630.76 o 
   8   2   0     2311.07     2016.17    249.43 o 
   9   2   0     1085.64     1045.70    245.50 o 
  -8   3   0     4791.60     5230.14    483.95 o 
  -7   3   0     2080.59     2178.43    308.13 o 
  -6   3   0       75.53      130.41    101.40 o 
  -5   3   0     1940.15     1910.98    114.17 o 
  -4   3   0     3646.25     3637.00    138.03 o 
  -3   3   0    18496.54    18427.22    150.05 o 
  -2   3   0     3056.69     2951.45     63.67 o 
  -1   3   0     3243.57     3038.74    103.58 o 
   0   3   0     6634.02     7168.82    205.04 o 
   1   3   0      300.23      343.43     41.07 o 
   2   3   0      112.22       66.70     30.19 o 
   3   3   0      136.64      145.68     78.15 o 
   4   3   0     1440.92     1534.66    214.32 o 
   5   3   0     5569.56     5705.95    372.52 o 
   6   3   0       63.31      143.42     86.89 o 
   7   3   0     7377.73     8224.09    510.51 o 
   8   3   0     1043.59      500.75    298.37 o 
   9   3   0      392.90      563.25    209.57 o 
  -8   4   0     4227.73     4188.09    426.06 o 
  -7   4   0       12.09      -34.57    134.20 o 
  -6   4   0       54.25       47.99    129.19 o 
  -5   4   0     2265.16     1955.84    578.97 o 
  -4   4   0      478.65      431.99     35.04 o 
  -3   4   0    36997.42    36746.33    638.63 o 
  -2   4   0     7360.21     6955.30    145.66 o 
  -1   4   0      828.34      557.99     67.25 o 
   0   4   0     3011.15     2502.73    233.50 o 
   1   4   0      165.07      206.63     88.06 o 
   2   4   0       27.11       55.21     21.32 o 
   3   4   0       26.00       72.27    101.45 o 
   4   4   0     7556.74     7368.95    298.95 o 
   5   4   0     3149.41     2815.56    300.81 o 
   6   4   0      398.95      348.66    206.86 o 
   7   4   0        9.79       51.92     55.17 o 
   8   4   0      395.70      467.68    260.82 o 
   9   4   0        2.34      126.07    104.38 o 
  -7   5   0     2427.70     2535.90    359.50 o 
  -6   5   0      164.02       76.46     82.83 o 
  -5   5   0     6208.46     6333.99    428.64 o 
  -4   5   0      120.06      128.78     84.86 o 
  -3   5   0    25171.15    25628.75    448.32 o 
  -2   5   0      965.90     1045.83     84.52 o 
  -1   5   0     4590.64     4392.42    158.55 o 
   0   5   0      472.12      433.17     78.24 o 
   1   5   0       46.44       30.73     66.13 o 
   2   5   0    20113.79    18368.75    994.66 o 
   3   5   0      447.36      476.23    101.91 o 
   4   5   0    22042.48    20841.65    797.49 o 
   5   5   0     8648.10     8787.72    541.49 o 
   6   5   0     3982.38     4199.21    374.82 o 
   7   5   0     1032.17      622.62    459.95 o 
   8   5   0       49.38       76.86     81.47 o 
  -7   6   0     3454.39     3564.12    399.49 o 
  -6   6   0      974.32      525.02    220.83 o 
  -5   6   0     1625.72     1714.96    314.90 o 
  -4   6   0       46.03      110.48    110.07 o 
  -3   6   0     5192.65     5207.68    228.62 o 
  -2   6   0       15.30       39.38     41.14 o 
  -1   6   0     1006.31      739.82    206.86 o 
   0   6   0     1643.93     1623.34    128.43 o 
   1   6   0      710.68      662.56    115.03 o 
   2   6   0    24861.01    23372.28    843.61 o 
   3   6   0      189.02      115.52    207.81 o 
   4   6   0    29042.43    28628.37   1001.67 o 
   5   6   0     3512.79     3378.02    597.75 o 
   6   6   0     5568.97     4434.95    349.20 o 
   7   6   0      753.27      888.72    275.59 o 
   8   6   0        0.18      149.11    131.63 o 
  -6   7   0     3167.29     3325.13    408.44 o 
  -5   7   0      209.57      145.86    163.62 o 
  -4   7   0       48.70       84.59    214.73 o 
  -3   7   0      994.00      910.68    218.93 o 
  -2   7   0     2656.38     2602.69    145.52 o 
  -1   7   0     1379.46     1380.78    121.20 o 
   0   7   0     5190.84     5636.66    246.25 o 
   1   7   0       29.47      104.23     78.52 o 
   2   7   0    15493.95    14595.05    765.38 o 
   3   7   0      428.95      149.99    164.43 o 
   4   7   0     7729.43     8118.91    357.00 o 
   5   7   0     1244.47     1363.05    248.21 o 
   6   7   0     2611.04     2480.57    264.88 o 
   7   7   0      831.72      940.51    271.93 o 
   8   7   0     1853.02     2217.07    337.00 o 
  -6   8   0     6960.29     6554.14    530.58 o 
  -5   8   0     4072.65     4082.63    459.00 o 
  -4   8   0     1916.36     2107.13    312.19 o 
  -3   8   0     3986.43     3988.28    411.69 o 
  -2   8   0     4945.03     5256.19    207.10 o 
  -1   8   0       18.51      165.45     89.23 o 
   0   8   0     1128.62     1106.00    287.45 o 
   1   8   0     1914.44     1709.88    122.09 o 
   2   8   0      187.37      226.70     72.12 o 
   3   8   0     1422.83     1580.94    185.15 o 
   4   8   0      462.97      394.06    123.74 o 
   5   8   0      771.91      954.11    171.52 o 
   6   8   0        8.71      181.11    108.59 o 
   7   8   0     1315.50     1426.08    326.83 o 
   8   8   0     1414.00     1215.69    287.52 o 
  -5   9   0      852.69     1369.15    306.23 o 
  -4   9   0     3702.17     4390.35    456.70 o 
  -3   9   0     3240.60     3294.35    368.04 o 
  -2   9   0      264.06      159.96    195.07 o 
  -1   9   0     1505.89     1328.91    185.31 o 
   0   9   0      342.66      397.84    110.68 o 
   1   9   0    10326.00    10735.53    267.01 o 
   2   9   0     5308.95     4982.13    299.66 o 
   3   9   0     1925.60     1674.06    177.20 o 
   4   9   0     3280.84     3445.33    251.45 o 
   5   9   0     1103.35     1125.23    183.72 o 
   6   9   0        5.19      156.40    102.12 o 
   7   9   0       29.47      206.16     97.41 o 
  -4  10   0     4334.25     4990.74    492.35 o 
  -3  10   0      124.45      266.64    182.46 o 
  -2  10   0      224.81      478.93    318.02 o 
  -1  10   0     3686.92     3679.87    494.11 o 
   0  10   0      206.47      277.63    178.19 o 
   1  10   0    11246.00    11735.88    362.38 o 
   2  10   0     4310.95     4295.43    275.89 o 
   3  10   0     1726.90     1537.95    198.42 o 
   4  10   0     3139.98     3227.13    257.99 o 
   5  10   0      648.02      598.56    184.73 o 
   6  10   0     2123.87     2081.35    237.84 o 
  -3  11   0     2718.03     2470.83    373.06 o 
  -2  11   0     2369.37     2291.08    364.79 o 
  -1  11   0     3143.19     3612.24    450.73 o 
   0  11   0      175.93      163.68    107.06 o 
   1  11   0     6162.66     7143.41    521.63 o 
   2  11   0     1256.50     1418.44    197.43 o 
   3  11   0     5237.51     4912.65    310.97 o 
   4  11   0      787.02      659.11    151.41 o 
   5  11   0      184.36      146.34    118.47 o 
   6  11   0     4089.58     3978.48    308.62 o 
  -1  12   0      143.14      -28.33    186.12 o 
   0  12   0       51.15      364.25    231.81 o 
   1  12   0      761.69      875.46    203.54 o 
   2  12   0      698.31      563.13    172.03 o 
   3  12   0     2200.47     2216.63    281.89 o 
   4  12   0      163.09      174.05     99.30 o 
  -3 -12   1      880.04      766.48    163.59 o 
  -2 -12   1      103.46      258.78    184.16 o 
  -1 -12   1     3178.22     3357.63    333.68 o 
   0 -12   1     1994.81     1844.42    311.24 o 
   1 -12   1       71.53      186.44    118.77 o 
  -5 -11   1      936.43      786.26    175.48 o 
  -4 -11   1      152.27      215.80    112.58 o 
  -3 -11   1       32.44      196.50    110.68 o 
  -2 -11   1       19.42       91.38     72.78 o 
  -1 -11   1      352.11      394.93    137.76 o 
   0 -11   1     2331.22     2719.22    216.45 o 
   1 -11   1      943.57      755.05    181.28 o 
   2 -11   1      491.08      569.62    266.24 o 
  -6 -10   1     3079.97     2926.11    252.76 o 
  -5 -10   1     1280.38     1046.28    191.60 o 
  -4 -10   1     5995.55     5687.67    325.08 o 
  -3 -10   1     7722.50     7267.25    439.35 o 
  -2 -10   1     1800.90     1722.67    203.35 o 
  -1 -10   1      598.67      720.55    102.31 o 
   0 -10   1     3410.22     3731.15    286.02 o 
   1 -10   1      336.97      592.66    262.58 o 
   2 -10   1     5190.07     6836.10    518.11 o 
   3 -10   1     1320.41     1559.61    294.71 o 
   4 -10   1       13.38      205.78    179.48 o 
  -7  -9   1       45.29       69.27     69.62 o 
  -6  -9   1     3100.03     2727.89    254.64 o 
  -5  -9   1     1284.64     1059.40    240.35 o 
  -4  -9   1     9162.01     9244.25    427.75 o 
  -3  -9   1     7177.01     6463.49    309.33 o 
  -2  -9   1     7270.25     6649.48    337.49 o 
  -1  -9   1     1938.70     1913.17    138.87 o 
   0  -9   1      557.35      551.31     90.55 o 
   1  -9   1     3631.57     3527.71    254.48 o 
   2  -9   1     5369.84     5723.30    492.08 o 
   3  -9   1      483.45      477.17    198.86 o 
   4  -9   1     1077.84     1090.03    289.83 o 
   5  -9   1     1378.47     1287.81    305.82 o 
  -7  -8   1      327.50      264.88    174.19 o 
  -6  -8   1     3079.17     2835.25    257.90 o 
  -5  -8   1        0.10       39.64     72.50 o 
  -4  -8   1    14720.73    14358.57    432.58 o 
  -3  -8   1     8965.83     8286.73    648.24 o 
  -2  -8   1     5287.39     5017.29    215.29 o 
  -1  -8   1     2258.81     2061.75    221.88 o 
   0  -8   1       37.43        0.78     67.46 o 
   1  -8   1    11693.00    11418.08    458.12 o 
   2  -8   1     6266.16     6681.68    235.64 o 
   3  -8   1    13862.18    12984.24    740.69 o 
   4  -8   1     3697.34     3685.71    373.46 o 
   5  -8   1     4780.34     5138.36    472.29 o 
  -8  -7   1       55.72      -64.80    156.98 o 
  -7  -7   1       86.35      244.96    160.91 o 
  -6  -7   1       15.30       63.33    101.26 o 
  -5  -7   1      209.55      139.90    143.42 o 
  -4  -7   1     1329.36     1380.67    184.12 o 
  -3  -7   1     3104.63     2955.83    128.09 o 
  -2  -7   1      164.20      135.32     90.53 o 
  -1  -7   1      248.57      201.12    127.22 o 
   0  -7   1     1997.26     2157.15    270.44 o 
   1  -7   1    14788.48    15011.84    567.20 o 
   2  -7   1     1094.99      965.11     95.25 o 
   3  -7   1    20140.74    21366.12    771.47 o 
   4  -7   1     2228.40     2865.17    355.16 o 
   5  -7   1      563.68      806.30    287.38 o 
   6  -7   1        4.89      338.36    217.03 o 
  -8  -6   1      875.36     1124.46    275.46 o 
  -7  -6   1     1079.18      908.24    557.15 o 
  -6  -6   1     4503.61     4537.16    409.66 o 
  -5  -6   1      486.22      421.14    139.95 o 
  -4  -6   1     3627.31     3683.00    240.45 o 
  -3  -6   1      121.46      224.01     46.60 o 
  -2  -6   1      551.60      520.34     63.22 o 
  -1  -6   1     2354.59     2215.83    170.53 o 
   0  -6   1     1791.62     1777.97    145.01 o 
   1  -6   1      388.12      490.25     90.99 o 
   2  -6   1      400.37      385.46     88.72 o 
   3  -6   1     6217.58     6155.87    427.01 o 
   4  -6   1     5769.66     6274.48    437.86 o 
   5  -6   1      166.53      148.30    173.38 o 
   6  -6   1      265.59      358.42    252.68 o 
   7  -6   1      766.59      457.78    228.42 o 
  -8  -5   1     2435.66     2172.20    520.41 o 
  -7  -5   1     7849.24     7416.57    517.43 o 
  -6  -5   1    12788.81    13546.41    611.64 o 
  -5  -5   1     9142.79     9908.65    586.16 o 
  -4  -5   1    10031.44    10151.82    968.77 o 
  -3  -5   1        9.27      107.05    104.41 o 
  -2  -5   1      304.05      370.53     84.05 o 
  -1  -5   1     2479.64     2416.70    112.20 o 
   0  -5   1      197.35      151.41     89.70 o 
   1  -5   1      281.68      335.24    213.51 o 
   2  -5   1     1058.31     1044.04     81.82 o 
   3  -5   1       38.72      225.57    146.00 o 
   4  -5   1     4690.70     4494.32    360.18 o 
   5  -5   1     1227.54     1372.40    305.96 o 
   6  -5   1      727.27      802.24    199.00 o 
   7  -5   1     1403.44     1600.00    295.79 o 
  -8  -4   1      572.89      486.66    286.03 o 
  -7  -4   1    12338.59    12999.83    727.95 o 
  -6  -4   1    10330.98    11255.19    563.93 o 
  -5  -4   1     7503.16     7136.91    502.11 o 
  -4  -4   1     4403.19     3814.75    224.46 o 
  -3  -4   1      261.72      394.70    671.63 o 
  -2  -4   1     2933.31     1936.01    329.07 o 
  -1  -4   1     1785.17     1598.23    109.52 o 
   0  -4   1     4387.74     3738.56    166.48 o 
   1  -4   1     6543.21     6238.69    310.02 o 
   2  -4   1     1821.95     1784.91     54.41 o 
   3  -4   1     8483.25     7124.71    427.96 o 
   4  -4   1      531.31      326.15    142.61 o 
   5  -4   1      648.90      810.51    186.94 o 
   6  -4   1     2938.37     2805.93    302.16 o 
   7  -4   1     1370.84     1557.71    251.46 o 
   8  -4   1       26.19      159.69    143.42 o 
  -9  -3   1      507.64      663.70    187.75 o 
  -8  -3   1      175.13      217.17    194.26 o 
  -7  -3   1     6199.88     5869.57    434.87 o 
  -6  -3   1     1425.77     1744.78    271.52 o 
  -5  -3   1     5247.19     4999.69    398.14 o 
  -4  -3   1      394.52      559.05    189.38 o 
  -3  -3   1       34.65      204.42     84.39 o 
  -2  -3   1     9348.66     9078.53    202.59 o 
  -1  -3   1     4822.64     4731.02    207.53 o 
   0  -3   1    39644.14    37719.05    753.51 o 
   1  -3   1    12720.73    11462.96    270.37 o 
   2  -3   1     1032.32      720.36    156.57 o 
   3  -3   1     7780.70     8082.43    421.05 o 
   4  -3   1      384.61      471.47    202.66 o 
   5  -3   1      683.29      580.19    208.08 o 
   6  -3   1     2665.48     2543.90    273.69 o 
   7  -3   1     2572.73     2823.96    301.48 o 
   8  -3   1     4056.86     4535.12    447.48 o 
  -9  -2   1      463.79      222.32    190.60 o 
  -8  -2   1      135.37      108.85    114.01 o 
  -7  -2   1      621.39      887.64    189.10 o 
  -6  -2   1      458.76      745.98    180.43 o 
  -5  -2   1     1002.07      828.67    231.26 o 
  -4  -2   1        1.14       90.96     58.56 o 
  -3  -2   1      576.23      901.87    144.78 o 
  -2  -2   1    15368.48    15705.94    379.11 o 
  -1  -2   1     2557.97     2854.51    111.62 o 
   0  -2   1    54478.21    59235.93    603.26 o 
   1  -2   1    23577.57    23133.27    473.07 o 
   2  -2   1      300.44      285.89    165.11 o 
   3  -2   1      475.47      299.99    113.46 o 
   4  -2   1        0.54       38.45     49.61 o 
   5  -2   1     9356.48     9176.03    557.83 o 
   6  -2   1      498.31      801.83    232.75 o 
   7  -2   1     8292.76     8186.54    543.18 o 
   8  -2   1     9924.44     9059.54    585.34 o 
  -9  -1   1     3405.62     3340.58    410.34 o 
  -8  -1   1     2977.45     2815.02    269.76 o 
  -7  -1   1     7739.90     8225.45    501.57 o 
  -6  -1   1     3180.93     3659.96    312.60 o 
  -5  -1   1       33.79       54.77     78.62 o 
  -4  -1   1        5.51       26.84     39.99 o 
  -3  -1   1      124.96       95.43     91.64 o 
  -2  -1   1      147.96      140.57    107.77 o 
  -1  -1   1       64.17       37.80     28.47 o 
   0  -1   1      483.64      459.44     26.92 o 
   2  -1   1       52.62       51.27     87.84 o 
   3  -1   1      138.08      187.28     31.88 o 
   4  -1   1     1607.88     1375.70    152.10 o 
   5  -1   1    11875.00    12227.67    348.28 o 
   6  -1   1        2.92       34.63     49.95 o 
   7  -1   1    11645.16    10918.32    656.65 o 
   8  -1   1     3150.78     3794.16    370.89 o 
  -8   0   1     2673.14     2656.82    354.35 o 
  -7   0   1     9017.51     9617.32    563.38 o 
  -6   0   1     1331.07     1162.01    191.68 o 
  -5   0   1      597.61      641.06    148.17 o 
  -4   0   1     3939.33     3970.11    255.66 o 
  -3   0   1    10751.39    11336.25    334.15 o 
  -2   0   1    30751.25    31573.04    867.71 o 
  -1   0   1      630.55      601.61     80.25 o 
   1   0   1      191.58      223.46     18.26 o 
   2   0   1     2785.64     2829.18     90.20 o 
   3   0   1       28.74       49.78     44.11 o 
   4   0   1      721.70      746.24    156.57 o 
   5   0   1     2127.16     2085.26    150.49 o 
   6   0   1        2.93       24.90     53.87 o 
   7   0   1     1990.51     1896.64    153.58 o 
   8   0   1     1802.94     1685.13    251.06 o 
   9   0   1      501.57      554.03    222.59 o 
  -8   1   1     4529.30     4744.29    461.44 o 
  -7   1   1     2773.91     2706.43    203.16 o 
  -6   1   1      960.16     1171.84    145.45 o 
  -5   1   1     3864.23     3553.80    427.08 o 
  -4   1   1     7960.53     8280.27    294.97 o 
  -3   1   1    46316.39    50700.68    604.46 o 
  -2   1   1    75998.96    73755.86    617.06 o 
  -1   1   1     3052.57     3151.09    100.70 o 
   2   1   1     5858.59     6451.52    254.58 o 
   3   1   1     8114.57     8317.08    331.44 o 
   4   1   1     1358.36     1295.94    145.59 o 
   5   1   1     5008.83     4941.80    292.67 o 
   6   1   1      273.29      405.59    117.26 o 
   7   1   1      954.57     1182.34    280.47 o 
   8   1   1      529.18      487.65    311.38 o 
   9   1   1     1593.72     2069.99    448.16 o 
  -8   2   1     1395.26     1839.13    444.77 o 
  -7   2   1      123.34      -27.52    193.31 o 
  -6   2   1      956.54      906.05    113.85 o 
  -5   2   1     2693.86     2669.00    172.53 o 
  -4   2   1     2632.44     2668.74    151.52 o 
  -3   2   1    46778.44    47730.63    449.73 o 
  -2   2   1    20616.75    20800.44    443.83 o 
  -1   2   1    10772.44    10667.12    350.35 o 
   0   2   1    21476.19    21380.39    416.16 o 
   1   2   1       66.04      162.09     24.46 o 
   2   2   1    34784.55    36313.82    694.61 o 
   3   2   1     2471.32     2002.07    180.02 o 
   4   2   1    13754.51    14053.26    412.91 o 
   5   2   1    36761.89    37016.81   1196.71 o 
   6   2   1       38.28      -71.71     71.71 o 
   7   2   1     2322.70     2347.07    231.81 o 
   8   2   1      266.01      255.66     89.60 o 
   9   2   1      265.51      433.38    224.08 o 
  -8   3   1      649.65      218.79    156.57 o 
  -7   3   1      614.41      644.04    374.96 o 
  -6   3   1     1964.88     2033.79    262.04 o 
  -5   3   1      606.93      623.55     82.56 o 
  -4   3   1     1277.15     1147.05     97.21 o 
  -3   3   1     3197.70     3322.73    129.68 o 
  -2   3   1      687.92      581.27    111.84 o 
  -1   3   1     2948.53     2739.03    139.22 o 
   0   3   1      391.86      335.65     66.07 o 
   1   3   1       67.19      209.85     79.37 o 
   2   3   1    13855.35    13357.91    327.82 o 
   3   3   1     5281.49     5094.30    234.92 o 
   4   3   1    16195.11    16090.44    461.31 o 
   5   3   1    42250.21    42864.69   1374.03 o 
   6   3   1      279.22      325.61    152.37 o 
   7   3   1     2322.50     2680.54    261.36 o 
   8   3   1      106.62      164.57    149.52 o 
   9   3   1     1690.07     1128.12    245.77 o 
  -8   4   1      473.91      480.83    249.84 o 
  -7   4   1      194.26      273.15    181.78 o 
  -6   4   1     3788.21     4002.65    416.17 o 
  -5   4   1     4360.17     4053.35    198.79 o 
  -4   4   1       99.52      112.64     64.12 o 
  -3   4   1     4137.85     3839.66    367.50 o 
  -2   4   1      951.82      801.29     84.16 o 
  -1   4   1      505.18      440.68     70.49 o 
   0   4   1     1716.22     1870.42    123.24 o 
   1   4   1      591.17      587.34    240.35 o 
   2   4   1     2358.17     2473.24    157.44 o 
   3   4   1     1960.22     1853.71    131.33 o 
   4   4   1     8480.12     8947.47    321.28 o 
   5   4   1    18352.33    19978.41    791.80 o 
   6   4   1       13.51      149.11    143.42 o 
   7   4   1      832.27      913.80    196.83 o 
   8   4   1      278.60      140.57    125.80 o 
   9   4   1     4009.95     3527.24    348.39 o 
  -7   5   1      335.86      517.56    270.71 o 
  -6   5   1     3584.81     3289.20    339.03 o 
  -5   5   1     7959.10     8000.42    501.03 o 
  -4   5   1      917.15      972.47     78.72 o 
  -3   5   1     6659.35     6546.28    434.06 o 
  -2   5   1     8830.36     8995.68    281.02 o 
  -1   5   1      187.42      200.23     82.15 o 
   0   5   1      167.23      311.49     96.43 o 
   1   5   1     2874.42     3046.65    155.47 o 
   2   5   1     4553.66     4406.24    241.83 o 
   3   5   1       56.69       52.05     73.79 o 
   4   5   1      296.34      376.19    104.89 o 
   5   5   1       43.25       45.45     86.20 o 
   6   5   1        1.83       -9.08    167.55 o 
   7   5   1       16.60       86.08    164.98 o 
   8   5   1      231.07      155.08    121.33 o 
   9   5   1     4317.04     3717.84    378.62 o 
  -7   6   1     3090.42     2760.93    368.86 o 
  -6   6   1     4335.99     3438.59    366.69 o 
  -5   6   1    11746.73    11915.36    710.06 o 
  -4   6   1      121.61      136.91    131.09 o 
  -3   6   1     6461.43     6165.00    221.31 o 
  -2   6   1     1042.90     1110.38     92.73 o 
  -1   6   1     1597.89     1670.01    128.22 o 
   0   6   1     8946.45     8810.21    305.94 o 
   1   6   1     1337.89     1113.39    126.08 o 
   2   6   1    38000.33    38332.85    703.85 o 
   3   6   1     1197.49     1225.84    195.14 o 
   4   6   1     8348.64     9069.34    537.29 o 
   5   6   1      229.77      415.18    130.51 o 
   6   6   1        6.88        4.34    162.54 o 
   7   6   1      264.97      232.62    158.74 o 
   8   6   1       42.66       99.50     86.62 o 
  -6   7   1      769.05      452.63    261.63 o 
  -5   7   1     1101.32     1111.85    252.82 o 
  -4   7   1      852.55      818.91    205.37 o 
  -3   7   1      741.03      725.49     78.16 o 
  -2   7   1     1551.75     1487.26    117.20 o 
  -1   7   1     4802.30     4518.71    234.99 o 
   0   7   1     6173.17     5589.98    236.13 o 
   1   7   1    12024.25    11730.63    386.63 o 
   2   7   1    42938.86    42452.66    755.61 o 
   3   7   1      195.63      230.66    105.81 o 
   4   7   1     5978.01     6834.72    807.73 o 
   5   7   1      282.70      315.50    119.78 o 
   6   7   1      198.09      501.76    164.84 o 
   7   7   1     3556.49     4068.67    413.05 o 
   8   7   1      576.11      201.17    160.77 o 
  -6   8   1      131.24      621.67    263.80 o 
  -5   8   1       28.31      140.30    160.10 o 
  -4   8   1     3205.81     3184.69    362.48 o 
  -3   8   1      530.51      305.41    184.90 o 
  -2   8   1     4712.76     4684.08    191.91 o 
  -1   8   1     3628.10     3833.81    272.27 o 
   0   8   1     3089.49     3653.56    228.28 o 
   1   8   1     6874.54     6913.33    686.00 o 
   2   8   1    13670.18    13911.56    429.50 o 
   3   8   1      661.92      830.88    141.46 o 
   4   8   1      421.87      322.48    105.62 o 
   5   8   1      528.80      659.69    158.56 o 
   6   8   1     3735.76     4120.09    295.15 o 
   7   8   1     9569.11     9471.37    581.55 o 
   8   8   1     2694.26     2881.31    375.09 o 
  -5   9   1     4518.11     3829.95    414.27 o 
  -4   9   1     1725.38     2043.42    315.45 o 
  -3   9   1      210.56      191.27    204.29 o 
  -2   9   1     3887.48     3940.29    391.77 o 
  -1   9   1      603.45      447.35    113.83 o 
   0   9   1      853.40      784.05    125.88 o 
   1   9   1     2548.94     2802.43    214.13 o 
   2   9   1        7.12       23.35     37.88 o 
   3   9   1     1337.62     1952.55    286.23 o 
   4   9   1     1450.42     1603.19    258.24 o 
   5   9   1     2125.68     2212.31    240.48 o 
   6   9   1     2480.16     2657.75    267.07 o 
   7   9   1     5586.29     5496.15    370.14 o 
  -4  10   1      130.54      -34.30    164.70 o 
  -3  10   1      141.02      142.20    190.05 o 
  -2  10   1     3286.12     3128.70    452.50 o 
  -1  10   1     6824.26     7588.07    335.92 o 
   0  10   1     1510.23     1302.53    201.71 o 
   1  10   1     1356.82     1149.26    295.38 o 
   2  10   1     2952.75     2854.58    431.08 o 
   3  10   1     1681.59     2002.85    208.15 o 
   4  10   1       61.82       87.76     98.73 o 
   5  10   1       22.74        7.35     95.67 o 
   6  10   1     1174.97     1140.27    188.45 o 
   7  10   1     1370.36     1117.87    172.34 o 
  -3  11   1     1328.26     1088.00    273.02 o 
  -2  11   1      815.79      875.44    264.88 o 
  -1  11   1    12213.36    13543.97    723.07 o 
   0  11   1       44.98      424.84    233.03 o 
   1  11   1     3183.35     3180.45    225.93 o 
   2  11   1     1420.18     1187.00    155.23 o 
   3  11   1     1215.67     1004.40    176.28 o 
   4  11   1     1107.74     1291.45    275.39 o 
   5  11   1     1479.95     1482.20    261.90 o 
   6  11   1     1395.96     1794.12    229.22 o 
  -2  12   1      201.04       77.54    169.86 o 
  -1  12   1     8877.47     8233.71    666.68 o 
   0  12   1       66.02       79.74    195.27 o 
   1  12   1     3449.41     2887.74    228.01 o 
   2  12   1       42.04      132.35    129.12 o 
   3  12   1      130.42      115.50    119.59 o 
   4  12   1     3395.47     3287.88    292.20 o 
   5  12   1      815.86      978.01    242.92 o 
   1  13   1      947.84     1143.65    255.46 o 
   2  13   1     1112.05     1002.19    191.00 o 
   3  13   1        4.17      128.92    223.81 o 
  -2 -12   2      218.01      275.59    212.01 o 
  -1 -12   2     3769.33     3632.07    539.32 o 
  -4 -11   2     2403.43     2143.31    237.63 o 
  -3 -11   2     7075.52     6480.57    391.64 o 
  -2 -11   2        4.10       34.05     67.22 o 
  -1 -11   2      357.29      458.33    244.28 o 
   0 -11   2      590.55      147.89    109.40 o 
   1 -11   2     2394.21     2364.02    237.15 o 
   2 -11   2     4094.64     4593.62    317.39 o 
  -5 -10   2        0.81      137.39     96.89 o 
  -4 -10   2      747.50      795.38    180.48 o 
  -3 -10   2     2018.20     1942.53    203.76 o 
  -2 -10   2     1154.64      955.20    159.87 o 
  -1 -10   2      103.10      130.32     60.15 o 
   0 -10   2      565.48      453.11    100.24 o 
   1 -10   2     5599.09     6583.46    341.51 o 
   2 -10   2     3889.78     3982.38    468.63 o 
   3 -10   2     1987.37     2524.79    382.82 o 
  -6  -9   2     7901.73     6924.84    776.62 o 
  -5  -9   2     2171.80     1936.44    205.07 o 
  -4  -9   2     1928.31     1486.84    224.89 o 
  -3  -9   2        5.11       31.99     82.33 o 
  -2  -9   2     3800.53     3544.46    176.88 o 
  -1  -9   2      194.73      182.22     68.25 o 
   0  -9   2     2468.41     2342.70    162.25 o 
   1  -9   2     1041.08     1148.40    140.76 o 
   2  -9   2      129.06      146.40    157.11 o 
   3  -9   2      399.39      414.95    207.95 o 
   4  -9   2      981.25     1105.21    262.71 o 
  -7  -8   2     1445.20     1499.69    314.63 o 
  -6  -8   2    17242.33    16694.90    575.55 o 
  -5  -8   2      955.56     1077.46    174.26 o 
  -4  -8   2     6069.32     5571.33    314.50 o 
  -3  -8   2     2413.51     2312.66    292.20 o 
  -2  -8   2        1.01       59.54     33.92 o 
  -1  -8   2    10433.20     9883.96    571.94 o 
   0  -8   2     2492.73     2376.21    220.08 o 
   1  -8   2     4201.51     4454.02    185.74 o 
   2  -8   2      513.28      269.22    158.33 o 
   3  -8   2     2532.00     2867.07    333.61 o 
   4  -8   2     1806.77     1989.87    317.89 o 
   5  -8   2     2586.38     2268.04    329.41 o 
  -7  -7   2      587.06      383.36    167.42 o 
  -6  -7   2    19011.07    19280.72    563.75 o 
  -5  -7   2       23.72       81.68    102.89 o 
  -4  -7   2     5584.35     5482.25    285.10 o 
  -3  -7   2      278.08      319.20     69.20 o 
  -2  -7   2      744.60      613.77     60.72 o 
  -1  -7   2    16041.85    16474.45    402.02 o 
   0  -7   2       82.07       76.29     47.20 o 
   1  -7   2    20328.59    21088.62    481.11 o 
   2  -7   2      558.30      547.08    294.98 o 
   3  -7   2     6425.09     6405.16    433.92 o 
   4  -7   2       41.06       50.56    155.35 o 
   5  -7   2     3430.57     2814.88    327.10 o 
   6  -7   2     1221.23     1194.55    267.73 o 
  -8  -6   2       75.09      154.54    126.21 o 
  -7  -6   2     2003.96     1742.61    342.56 o 
  -6  -6   2     2068.14     1771.21    272.07 o 
  -5  -6   2       43.87      160.50     86.33 o 
  -4  -6   2     1444.10     1464.23    195.91 o 
  -3  -6   2      361.85      287.76     65.02 o 
  -2  -6   2     7297.69     7055.93    218.61 o 
  -1  -6   2    14414.43    13862.54    362.11 o 
   0  -6   2     3476.80     3276.78    150.23 o 
   1  -6   2    24194.97    25551.73    634.32 o 
   2  -6   2      719.88      879.83    172.77 o 
   3  -6   2     7405.88     8860.00    612.05 o 
   4  -6   2       78.63       93.13    106.41 o 
   5  -6   2       29.57       66.83    147.08 o 
   6  -6   2     6194.16     5747.83    449.38 o 
   7  -6   2      891.41     1322.78    265.83 o 
  -8  -5   2     2471.49     2712.67    363.57 o 
  -7  -5   2      601.98      300.40    260.14 o 
  -6  -5   2      217.28       40.94    147.08 o 
  -5  -5   2        8.25       13.22    113.26 o 
  -4  -5   2        0.74      110.78     63.58 o 
  -3  -5   2        8.67      248.10     64.55 o 
  -2  -5   2     1569.46     1365.35    129.47 o 
  -1  -5   2     4318.19     4549.50    272.61 o 
   0  -5   2     6539.77     6642.05    235.44 o 
   1  -5   2     9463.21     9253.18    302.83 o 
   2  -5   2     2847.28     2980.06    294.57 o 
   3  -5   2        0.53       -8.68    139.76 o 
   4  -5   2        0.79       42.97    150.61 o 
   5  -5   2     3642.62     3488.74    343.78 o 
   6  -5   2     8887.13     8343.11    493.84 o 
   7  -5   2      102.50      101.80     87.84 o 
  -8  -4   2     2091.57     1833.98    308.13 o 
  -7  -4   2     3953.86     4040.47    386.89 o 
  -6  -4   2     4710.85     4818.98    388.92 o 
  -5  -4   2      339.81      245.36    111.43 o 
  -4  -4   2      163.79      185.25     77.33 o 
  -3  -4   2      870.15     1522.16    182.73 o 
  -2  -4   2       58.02       99.84     50.68 o 
  -1  -4   2      782.64      704.54     66.65 o 
   0  -4   2     1879.84     2048.33    103.73 o 
   1  -4   2      940.20      920.77     89.20 o 
   2  -4   2     1842.28     1605.02    212.42 o 
   3  -4   2       15.56      127.97    132.44 o 
   4  -4   2     2520.75     2813.39    373.46 o 
   5  -4   2     4742.34     5262.40    371.57 o 
   6  -4   2     4117.44     3294.76    340.12 o 
   7  -4   2        3.10      115.90     86.08 o 
   8  -4   2     7673.90     7060.86    516.07 o 
  -8  -3   2      384.13      384.45    130.95 o 
  -7  -3   2     4425.10     4441.72    392.44 o 
  -6  -3   2     3172.66     3378.94    337.81 o 
  -5  -3   2       72.64       50.56     92.32 o 
  -4  -3   2     1081.67      959.49    176.63 o 
  -3  -3   2       73.34      171.18     94.32 o 
  -2  -3   2     8548.74     7336.00    235.56 o 
  -1  -3   2     6103.33     5849.07    166.58 o 
   0  -3   2     5375.48     5462.39    248.72 o 
   1  -3   2     2741.27     2684.64    140.78 o 
   2  -3   2     1040.17      958.38     54.83 o 
   4  -3   2     3816.78     3607.49    294.43 o 
   5  -3   2      449.10      326.29    146.54 o 
   6  -3   2      410.69      663.83    170.80 o 
   7  -3   2       56.59      207.41    117.80 o 
   8  -3   2     1443.24     1142.76    394.88 o 
  -8  -2   2       28.27      167.42    162.26 o 
  -7  -2   2     3640.52     3754.85    348.12 o 
  -6  -2   2      229.54      384.99    183.41 o 
  -5  -2   2      142.57      214.05    100.45 o 
  -4  -2   2    16310.34    18020.26    758.86 o 
  -3  -2   2      694.04      808.88    154.67 o 
  -2  -2   2    15149.14    14061.44    620.70 o 
  -1  -2   2    15432.32    15422.40    414.76 o 
   1  -2   2     7794.03     7614.29    168.55 o 
   2  -2   2      493.20      463.96     29.63 o 
   3  -2   2     7163.93     6787.98    292.54 o 
   4  -2   2     3889.90     3294.08    256.34 o 
   5  -2   2     6474.24     6453.15    449.65 o 
   6  -2   2     1443.69     1243.89    205.78 o 
   7  -2   2     2210.19     2268.17    276.95 o 
   8  -2   2       93.65      139.08    185.17 o 
  -8  -1   2     1234.67     1658.02    248.48 o 
  -7  -1   2      872.67      652.04    185.85 o 
  -6  -1   2     1458.53     1592.28    245.90 o 
  -5  -1   2     1383.04     1297.03    237.50 o 
  -4  -1   2     9454.82     9723.24    484.35 o 
  -3  -1   2      727.30      589.41    114.68 o 
  -2  -1   2    30919.49    29434.59    875.17 o 
  -1  -1   2     4512.11     4953.13    252.97 o 
   0  -1   2    17860.97    18380.71    538.30 o 
   1  -1   2      395.45      494.38     39.78 o 
   2  -1   2     1580.50     1837.33     70.69 o 
   3  -1   2    13286.92    12335.13    123.91 o 
   4  -1   2       15.24       11.54     28.19 o 
   5  -1   2    30655.82    31655.70   1020.24 o 
   6  -1   2      695.49      595.93     78.71 o 
   7  -1   2     6911.93     6457.08    451.82 o 
   8  -1   2       93.91      164.43    150.06 o 
  -8   0   2      156.85      242.39    105.78 o 
  -7   0   2        1.98      136.24     90.15 o 
  -6   0   2      193.26      344.32     78.90 o 
  -5   0   2      923.19     1048.28    206.46 o 
  -4   0   2      176.56      139.35     80.79 o 
  -3   0   2     1904.27     2022.13    182.33 o 
  -2   0   2     6043.17     5737.80    283.32 o 
  -1   0   2       21.74      129.87     95.84 o 
   0   0   2     5856.35     5873.07    109.04 o 
   1   0   2        3.92       20.51     22.32 o 
   2   0   2    45429.46    48671.87   1819.27 o 
   3   0   2    16286.17    15539.59    339.98 o 
   4   0   2      419.32      493.73     69.40 o 
   5   0   2    25312.20    25864.73    606.98 o 
   6   0   2      139.71      198.07     52.20 o 
   7   0   2     1767.78     1684.50    132.09 o 
   8   0   2       61.26      160.50    198.59 o 
   9   0   2        1.24      -35.11    114.95 o 
  -8   1   2       53.24      244.96    191.41 o 
  -7   1   2      102.56      131.37    118.21 o 
  -6   1   2       15.81      201.00    106.77 o 
  -5   1   2    11617.83    11869.41    652.45 o 
  -4   1   2     4534.63     3960.35    256.34 o 
  -3   1   2     9486.62    10265.07    340.80 o 
  -2   1   2     1654.61     1727.02    158.47 o 
  -1   1   2      584.37      623.57     98.42 o 
   0   1   2      107.02      139.37     66.49 o 
   1   1   2        0.28        8.60     42.49 o 
   2   1   2     2824.85     3077.38    145.32 o 
   3   1   2     5443.09     4956.58    234.25 o 
   4   1   2      632.48      567.86    104.79 o 
   5   1   2     8275.02     8574.38    379.43 o 
   6   1   2     1907.77     1752.30    257.90 o 
   7   1   2       43.25       46.21     30.08 o 
   8   1   2      106.62      175.96    141.79 o 
   9   1   2     1505.05     1063.46    250.51 o 
  -8   2   2      228.17      209.98    278.03 o 
  -7   2   2     3911.19     4056.74    427.69 o 
  -6   2   2      111.45      -58.02     58.02 o 
  -5   2   2    26487.21    26909.05    702.84 o 
  -4   2   2    13445.80    13096.39    490.11 o 
  -3   2   2    34665.99    36733.49    457.26 o 
  -2   2   2    15626.71    16132.63    384.10 o 
  -1   2   2      470.25      539.01     66.52 o 
   0   2   2     4944.10     5155.90    159.19 o 
   1   2   2       63.38       84.79     27.01 o 
   2   2   2     1382.47     1240.10     56.23 o 
   3   2   2      814.00      707.08    126.34 o 
   4   2   2      151.17      128.78     89.74 o 
   5   2   2       93.82      140.03    130.81 o 
   6   2   2     1206.03     1224.64    164.70 o 
   7   2   2      427.32      483.40    117.53 o 
   8   2   2      167.41      202.10     93.06 o 
   9   2   2     1312.40     1444.92    283.59 o 
  -8   3   2      174.32       43.51    104.38 o 
  -7   3   2     4684.23     5020.83    481.23 o 
  -6   3   2        0.01       75.75     57.05 o 
  -5   3   2    16998.02    17538.00    620.00 o 
  -4   3   2     1042.41      959.84    103.12 o 
  -3   3   2    27537.46    26486.80   1547.20 o 
  -2   3   2    10123.45    10519.96    232.17 o 
  -1   3   2       27.21       17.91     48.39 o 
   0   3   2    21360.67    21543.65    453.97 o 
   1   3   2     2425.66     2359.86    175.82 o 
   2   3   2    50819.61    54713.27   1171.00 o 
   3   3   2    10543.71    10368.41    218.74 o 
   4   3   2     5196.07     5518.33    283.45 o 
   5   3   2     1029.36      856.05    159.69 o 
   6   3   2      978.97     1417.00    217.03 o 
   7   3   2       29.24      116.04     73.74 o 
   8   3   2      274.55      138.27     87.98 o 
   9   3   2        0.62      111.57    124.17 o 
  -7   4   2     1474.24     1274.12    396.37 o 
  -6   4   2        6.56      138.81    110.62 o 
  -5   4   2     3368.96     3464.75    282.78 o 
  -4   4   2        8.47       24.76     44.28 o 
  -3   4   2    11699.64    12202.03    753.30 o 
  -2   4   2        0.78       53.31     49.16 o 
  -1   4   2       93.88      214.46     99.46 o 
   0   4   2    16937.58    15387.69    372.44 o 
   1   4   2     4695.06     4840.33    183.04 o 
   3   4   2    20314.20    19847.99    442.18 o 
   4   4   2    10603.55    10655.27    251.89 o 
   5   4   2     4508.36     4317.69    319.65 o 
   6   4   2      107.56      140.71    139.08 o 
   7   4   2     6679.32     6223.65    390.82 o 
   8   4   2      836.72     1165.81    211.47 o 
   9   4   2     4009.37     4153.53    399.22 o 
  -7   5   2      201.13      178.80    164.03 o 
  -6   5   2      326.87      286.16    126.88 o 
  -5   5   2      173.75      255.66    218.11 o 
  -4   5   2     2565.64     2547.59    144.83 o 
  -3   5   2       25.24       47.06     64.80 o 
  -2   5   2     1933.31     1828.39    133.16 o 
  -1   5   2      427.35      388.26    111.24 o 
   0   5   2     2683.84     2428.93    157.20 o 
   1   5   2        5.44       23.48     61.78 o 
   2   5   2    53778.27    57046.63    335.41 o 
   3   5   2    10280.67    10852.09    281.87 o 
   4   5   2     4958.17     4986.76    229.58 o 
   5   5   2      966.99     1047.55     75.54 o 
   6   5   2       11.07       14.19     53.91 o 
   7   5   2    14574.61    14314.48    747.20 o 
   8   5   2      201.91       91.23    117.53 o 
   9   5   2    12667.09    13266.48    635.36 o 
  -7   6   2     1546.69     1789.24    305.41 o 
  -6   6   2      738.55      561.35    190.87 o 
  -5   6   2     3511.69     3871.02    449.65 o 
  -4   6   2     4087.77     4170.67    172.54 o 
  -3   6   2      510.53      430.55    218.59 o 
  -2   6   2     2313.92     2366.32    263.39 o 
  -1   6   2     2562.27     2576.65    208.90 o 
   0   6   2      262.84      207.21     72.60 o 
   1   6   2        1.05       71.01     65.73 o 
   2   6   2     2602.75     3022.72    180.46 o 
   3   6   2      207.16      683.78    126.44 o 
   4   6   2     2484.00     2313.49    218.45 o 
   5   6   2      622.68      525.68    113.63 o 
   6   6   2      177.65      224.62    143.69 o 
   7   6   2    12692.37    12913.75    743.95 o 
   8   6   2       51.96       93.81     78.22 o 
   9   6   2    12744.55    12154.08    659.90 o 
  -6   7   2     4999.63     4764.90    467.00 o 
  -5   7   2     6712.63     6499.10    467.95 o 
  -4   7   2     1478.34     1427.98    273.42 o 
  -3   7   2     2969.18     2943.52    233.23 o 
  -2   7   2     1015.40      867.50    153.66 o 
  -1   7   2    12216.08    11695.80    372.21 o 
   0   7   2     6508.96     6912.24    400.58 o 
   1   7   2      408.85      422.81    105.62 o 
   2   7   2     9132.02     9630.95    385.87 o 
   3   7   2     1951.32     2208.94    175.87 o 
   4   7   2       13.00      -67.58     83.99 o 
   5   7   2      656.98      652.55    128.26 o 
   6   7   2       78.36       15.29     86.24 o 
   7   7   2       72.16      305.41    209.85 o 
   8   7   2       90.86      273.56    166.74 o 
  -6   8   2     2381.48     2852.84    416.84 o 
  -5   8   2       63.60      267.46    191.27 o 
  -4   8   2        7.67      233.30    227.47 o 
  -3   8   2    10490.15    10845.53    584.67 o 
  -2   8   2      643.45      659.48     99.68 o 
  -1   8   2    26951.54    27675.18    724.31 o 
   0   8   2    13184.44    13497.81    540.18 o 
   1   8   2     4616.52     4930.87    272.74 o 
   2   8   2     3055.93     3102.72    217.38 o 
   3   8   2      610.09      562.16    116.86 o 
   4   8   2     3335.57     3338.32    339.91 o 
   5   8   2      965.25     1003.46    173.88 o 
   6   8   2     1651.01     1636.33    268.34 o 
   7   8   2     1741.31     1223.01    273.02 o 
   8   8   2      120.73      108.99    122.95 o 
  -5   9   2     2440.50     2636.21    379.16 o 
  -4   9   2     2405.48     2104.69    345.68 o 
  -3   9   2     3071.54     3109.04    418.33 o 
  -2   9   2      698.02      620.84    318.02 o 
  -1   9   2    23539.37    23797.99    480.64 o 
   0   9   2     1195.82     1213.58    143.56 o 
   1   9   2     2069.59     2148.47    191.79 o 
   2   9   2       69.40       37.26     97.47 o 
   3   9   2        5.06       84.27    113.23 o 
   4   9   2     8317.97     8339.52    339.95 o 
   5   9   2      158.08      212.04    115.91 o 
   6   9   2     9710.12    10459.63    561.01 o 
   7   9   2     9423.91    10164.21    611.51 o 
   8   9   2      633.64      517.43    190.60 o 
  -4  10   2     1568.26     1154.15    254.44 o 
  -3  10   2      776.70     1022.25    271.25 o 
  -2  10   2       26.20      257.16    195.48 o 
  -1  10   2     2482.41     2566.00    193.22 o 
   0  10   2        3.16      179.02     84.46 o 
   1  10   2      960.20     1009.94    132.29 o 
   2  10   2     1792.05     1844.57    306.23 o 
   3  10   2      603.20      602.90    142.71 o 
   4  10   2    12188.10    11631.60    479.93 o 
   5  10   2      850.14     1062.86    200.53 o 
   6  10   2    13071.56    13674.49    495.17 o 
   7  10   2     7477.10     7637.01    449.09 o 
  -3  11   2      341.39      268.00    217.71 o 
  -2  11   2        0.33       11.93    183.95 o 
  -1  11   2      689.36      538.44    230.59 o 
   0  11   2     3862.93     3748.75    399.09 o 
   1  11   2     1020.66      897.27    218.72 o 
   2  11   2     3655.31     3822.80    257.67 o 
   3  11   2      321.09      206.48    112.23 o 
   4  11   2     4567.34     4417.57    292.78 o 
   5  11   2       16.68      213.53    147.28 o 
   6  11   2     5944.95     5763.60    374.58 o 
  -2  12   2       59.33      329.95    206.73 o 
  -1  12   2     3239.56     3282.02    419.42 o 
   0  12   2     3071.81     3018.06    225.87 o 
   1  12   2     1319.61     1420.66    187.98 o 
   2  12   2       87.58      265.48    139.08 o 
   3  12   2     1741.58     1402.79    181.24 o 
   4  12   2      453.39      640.36    164.84 o 
   5  12   2        8.90       45.99    119.43 o 
   0  13   2      165.43       78.90    165.79 o 
   1  13   2      637.45      303.79    212.69 o 
   2  13   2      107.28      294.91    107.88 o 
   3  13   2     4747.85     4830.08    307.64 o 
   4  13   2     6988.47     6796.23    380.02 o 
  -3 -11   3     3868.36     4180.08    454.66 o 
  -2 -11   3     1233.44     1324.61    371.70 o 
  -1 -11   3      262.66      225.73    119.58 o 
   0 -11   3     1305.64     1258.52    248.34 o 
   1 -11   3      206.95      136.79     88.71 o 
  -5 -10   3     3900.79     3893.95    303.10 o 
  -4 -10   3       99.78       35.20     63.84 o 
  -3 -10   3     1675.06     1611.32    255.04 o 
  -2 -10   3       62.52      -23.99    102.12 o 
  -1 -10   3     3885.49     3689.24    255.94 o 
   0 -10   3     2671.77     2575.76    187.49 o 
   1 -10   3     5417.04     4061.21    414.00 o 
   2 -10   3     7589.73     7694.40    438.79 o 
   3 -10   3     1674.88     1584.51    216.77 o 
  -6  -9   3     1376.28     1342.36    225.01 o 
  -5  -9   3     1698.83     1587.91    205.73 o 
  -4  -9   3       71.42      153.00    105.53 o 
  -3  -9   3       40.72      203.53    146.08 o 
  -2  -9   3      400.83      507.80    140.98 o 
  -1  -9   3     5374.00     5796.96    251.77 o 
   0  -9   3      901.02      769.25     93.30 o 
   1  -9   3     8009.25     8278.45    360.99 o 
   2  -9   3    11595.05    11664.30    451.27 o 
   3  -9   3     1362.95     1389.40    203.04 o 
   4  -9   3     1605.85     1611.23    297.89 o 
  -6  -8   3     1277.26     1099.11    191.74 o 
  -5  -8   3      180.16      280.33    116.97 o 
  -4  -8   3      514.84      474.17    116.45 o 
  -3  -8   3      233.81      131.95    153.11 o 
  -2  -8   3     2670.15     2923.08    170.72 o 
  -1  -8   3     1983.82     2085.42    148.16 o 
   0  -8   3       10.13      119.24     58.20 o 
   1  -8   3     5094.30     4720.75    204.62 o 
   2  -8   3     3742.58     3961.15    290.16 o 
   3  -8   3        1.51      175.87    143.96 o 
   4  -8   3       31.31       42.70    139.08 o 
   5  -8   3     1159.89     1098.84    232.21 o 
  -7  -7   3      899.21      999.88    301.35 o 
  -6  -7   3     6676.57     6521.67    410.33 o 
  -5  -7   3      237.22      330.56     88.71 o 
  -4  -7   3      193.29       92.03     84.05 o 
  -3  -7   3     3760.11     3515.40    237.50 o 
  -2  -7   3     1098.74     1105.32    112.32 o 
  -1  -7   3     3823.38     3566.62    183.58 o 
   0  -7   3      623.22      603.11     82.09 o 
   1  -7   3      445.00      472.69     78.00 o 
   2  -7   3     3176.96     3243.56    192.40 o 
   3  -7   3     3328.79     3799.72    376.04 o 
   4  -7   3       12.23       22.64    132.58 o 
   5  -7   3     2379.20     2340.29    304.33 o 
   6  -7   3     2020.83     1717.94    285.76 o 
  -7  -6   3      788.36     1122.70    327.10 o 
  -6  -6   3     7857.81     7911.63    632.52 o 
  -5  -6   3       18.85      161.51    118.75 o 
  -4  -6   3     2168.93     2062.16    209.89 o 
  -3  -6   3     7076.69     6728.11    235.48 o 
  -2  -6   3    16519.28    16325.24    503.19 o 
  -1  -6   3    34804.80    37654.90    926.63 o 
   0  -6   3     1659.26     1655.51    149.39 o 
   1  -6   3     1532.84     1486.51    150.55 o 
   2  -6   3     1881.20     1947.65    119.75 o 
   3  -6   3      396.48      367.09    228.55 o 
   5  -6   3      487.37      730.80    194.26 o 
   6  -6   3      324.29      260.41    186.53 o 
  -8  -5   3     2038.56     2182.50    331.17 o 
  -7  -5   3      494.42      415.76    178.67 o 
  -6  -5   3     1136.52     1589.29    264.48 o 
  -5  -5   3      229.10      220.21    251.53 o 
  -4  -5   3     8848.30     8801.71    416.42 o 
  -3  -5   3     2868.20     2491.17    257.05 o 
  -2  -5   3    22516.67    22376.15    475.60 o 
  -1  -5   3    33112.46    33727.00    879.26 o 
   0  -5   3     3229.11     2868.18    258.64 o 
   1  -5   3     2626.81     2475.62    127.78 o 
   2  -5   3      652.57      704.82     94.98 o 
   3  -5   3     1848.60     1627.52    264.75 o 
   4  -5   3     8567.76     7756.95    435.55 o 
   5  -5   3      167.67      121.46    125.53 o 
   6  -5   3     3665.81     3401.31    337.54 o 
   7  -5   3      397.18      274.51    185.58 o 
  -8  -4   3      142.41      190.73    196.02 o 
  -7  -4   3      894.68      936.03    230.31 o 
  -6  -4   3      185.24      284.81    182.06 o 
  -5  -4   3        2.48       69.00     78.49 o 
  -4  -4   3     3201.52     3140.58    221.86 o 
  -3  -4   3     3247.46     3222.93    218.99 o 
  -2  -4   3     9843.61     8773.10    477.03 o 
  -1  -4   3    18914.85    19186.34    420.31 o 
   0  -4   3     1797.55     1757.63    161.03 o 
   1  -4   3     3058.59     3117.16    135.61 o 
   2  -4   3       70.34       77.88     37.18 o 
   3  -4   3    16068.50    17472.19    708.97 o 
   4  -4   3    17428.17    17062.26    741.24 o 
   5  -4   3     7582.52     8195.49    431.08 o 
   6  -4   3    11906.52    11267.80    622.62 o 
   7  -4   3      483.84      141.52    152.91 o 
  -8  -3   3      584.66      531.93    160.77 o 
  -7  -3   3        8.94      165.52    163.89 o 
  -6  -3   3      222.46      354.08    215.95 o 
  -5  -3   3      379.89      260.00    215.40 o 
  -4  -3   3       36.61       71.44    131.76 o 
  -3  -3   3      205.26      327.16    120.63 o 
  -2  -3   3      627.81      672.79    101.96 o 
  -1  -3   3      749.28      810.60    108.32 o 
   0  -3   3       79.15       91.34     44.48 o 
   1  -3   3      414.88      392.54     65.33 o 
   2  -3   3     3723.12     3866.76    118.78 o 
   3  -3   3    12267.03    10663.47    487.47 o 
   4  -3   3    11895.67    11535.93    649.73 o 
   5  -3   3     9704.46     9731.91    582.09 o 
   6  -3   3    10013.90     9517.59    548.88 o 
   7  -3   3      297.87      191.54     95.84 o 
   8  -3   3      404.10      507.26    205.37 o 
  -8  -2   3      198.99      216.49    231.26 o 
  -7  -2   3      303.55      243.33    135.83 o 
  -6  -2   3      835.75      932.24    299.59 o 
  -5  -2   3     2907.32     3300.86    355.84 o 
  -4  -2   3     9723.57     9704.26    520.14 o 
  -3  -2   3     1171.64     1673.07    368.31 o 
  -2  -2   3        7.80       79.35     52.80 o 
  -1  -2   3       61.14       65.63     55.77 o 
   0  -2   3     2390.99     2358.44    142.02 o 
   1  -2   3     1124.19     1214.86    143.75 o 
   2  -2   3      757.92      835.79     63.73 o 
   3  -2   3     2575.46     2487.13     73.64 o 
   4  -2   3     1394.05     1042.45    160.77 o 
   5  -2   3     2851.79     2844.16    254.17 o 
   6  -2   3     4683.32     4140.78    302.84 o 
   7  -2   3      112.75       44.87     67.64 o 
   8  -2   3       21.68       87.57    127.97 o 
  -8  -1   3      600.18      380.51    198.32 o 
  -7  -1   3      552.39      708.84    196.83 o 
  -6  -1   3     3636.56     3980.55    339.58 o 
  -5  -1   3     3681.96     4022.44    419.55 o 
  -4  -1   3    32822.40    34612.54   1191.29 o 
  -3  -1   3      106.90      100.72    132.58 o 
  -2  -1   3    11650.75    11460.02    380.92 o 
  -1  -1   3      991.61     1260.73     96.25 o 
   0  -1   3      217.64      190.02     61.74 o 
   1  -1   3     4108.49     4187.79    119.37 o 
   2  -1   3     1926.91     2045.36     91.52 o 
   3  -1   3     9478.80     9065.38    463.81 o 
   4  -1   3      157.98      149.06     58.15 o 
   5  -1   3     1513.70     1427.90    125.66 o 
   6  -1   3     1479.91     1510.13    222.32 o 
   7  -1   3     1360.99     1157.40    290.10 o 
   8  -1   3       52.21      116.04    120.38 o 
  -8   0   3      740.88      751.31    162.47 o 
  -7   0   3     3465.60     3622.54    310.97 o 
  -6   0   3     6826.24     7564.73    415.49 o 
  -5   0   3     6779.39     7264.74    453.44 o 
  -4   0   3    29146.21    30641.88   1060.34 o 
  -3   0   3     5533.36     6218.63    310.57 o 
  -2   0   3     4733.26     4251.26    260.68 o 
  -1   0   3       37.32      106.50     73.58 o 
   0   0   3    10627.43    10796.01    247.63 o 
   1   0   3    25991.47    25907.56    496.83 o 
   2   0   3     9176.28     8742.48    252.55 o 
   3   0   3    17304.39    16213.14    197.79 o 
   4   0   3       37.38       24.89     26.50 o 
   5   0   3     7533.40     7713.64    289.89 o 
   6   0   3      513.56      449.35     70.72 o 
   7   0   3      346.95      136.37    111.97 o 
   8   0   3     2018.77     2024.03    250.11 o 
  -8   1   3     2704.91     3412.15    451.55 o 
  -7   1   3       25.87       69.95    153.05 o 
  -6   1   3       75.95      311.79    124.17 o 
  -5   1   3     4024.75     4350.22    319.92 o 
  -4   1   3     2145.46     2001.39    213.23 o 
  -3   1   3     4673.11     4871.58    262.31 o 
  -2   1   3      684.09      703.55    145.59 o 
  -1   1   3     1309.92     1659.24    183.68 o 
   0   1   3    40257.80    39817.98    766.52 o 
   1   1   3    32096.21    30519.35    752.15 o 
   2   1   3    19523.39    19239.74    421.06 o 
   3   1   3     5323.28     4301.14    162.35 o 
   4   1   3    14601.66    16136.14    700.57 o 
   5   1   3     1096.47     1041.21    129.32 o 
   6   1   3       20.91       29.43     41.91 o 
   7   1   3     1859.67     1782.78    226.04 o 
   8   1   3     5127.63     5118.16    375.23 o 
   9   1   3      189.19      155.49     69.00 o 
  -8   2   3     1991.21     2344.09    387.97 o 
  -7   2   3     5777.29     5554.44    272.91 o 
  -6   2   3       25.12       32.19     69.49 o 
  -5   2   3      348.40      364.95    101.53 o 
  -4   2   3      665.88      601.39    163.42 o 
  -3   2   3     2360.74     2711.08    168.08 o 
  -2   2   3      218.75      348.08     87.46 o 
  -1   2   3      230.65      156.72     85.84 o 
   0   2   3     4774.66     4956.99    173.30 o 
   1   2   3     6181.10     6488.21    197.70 o 
   2   2   3    18087.10    18551.35    648.32 o 
   3   2   3     3342.72     3013.89    172.70 o 
   4   2   3     1664.65     1763.91    113.82 o 
   5   2   3      449.63      484.62    121.33 o 
   6   2   3        5.46      203.75     97.06 o 
   7   2   3    10368.74    10271.22    434.60 o 
   8   2   3     4570.87     4316.25    221.31 o 
   9   2   3     1720.79     1499.28    276.27 o 
  -8   3   3     3238.93     3205.43    431.48 o 
  -7   3   3     9532.31     9900.01    663.43 o 
  -6   3   3        7.80       51.21    114.68 o 
  -5   3   3     6506.99     6566.92    318.01 o 
  -4   3   3     3219.28     3509.50    220.62 o 
  -3   3   3       51.29      156.56     75.02 o 
  -2   3   3      438.81      652.69    102.96 o 
  -1   3   3     3770.13     4104.45    172.27 o 
   0   3   3      678.08      516.94    102.41 o 
   1   3   3      260.88      173.15     44.82 o 
   2   3   3     1149.84     1187.73     73.51 o 
   3   3   3     2975.36     3571.92    103.42 o 
   4   3   3      594.44      612.14     89.21 o 
   5   3   3     1469.31     1453.33    113.63 o 
   6   3   3       16.66       46.50     98.28 o 
   7   3   3     8062.29     7577.61    392.85 o 
   9   3   3     3574.51     3939.34    379.70 o 
  -7   4   3    10511.84    11046.70    689.59 o 
  -6   4   3     2336.97     2137.90    340.66 o 
  -5   4   3     9581.09     9618.11    317.34 o 
  -4   4   3     1616.24     1620.70    169.76 o 
  -3   4   3     1516.80     1690.05    126.79 o 
  -2   4   3     5365.49     5504.60    259.39 o 
  -1   4   3     4208.12     4101.69    171.06 o 
   0   4   3    12675.98    11103.21    931.36 o 
   1   4   3     4493.25     4231.31    330.22 o 
   2   4   3    10600.24    10680.17    269.57 o 
   3   4   3     1371.27     1832.73     84.96 o 
   4   4   3        0.20       44.90     44.15 o 
   5   4   3      170.03      158.91    137.93 o 
   6   4   3       49.96       98.10     69.01 o 
   7   4   3      197.43       92.81    106.07 o 
   8   4   3       78.13       65.47    107.90 o 
   9   4   3     1100.58      763.47    163.08 o 
  -7   5   3     2528.97     2330.80    392.04 o 
  -6   5   3     2236.01     2363.20    306.63 o 
  -5   5   3     2961.75     2767.44    314.36 o 
  -4   5   3      636.52      599.31    175.14 o 
  -3   5   3      870.68      675.09    135.63 o 
  -2   5   3    11100.64    10725.18    492.96 o 
  -1   5   3     2270.33     1953.99    158.60 o 
   0   5   3    44357.04    44842.56    500.53 o 
   1   5   3      456.03      542.64     88.71 o 
   2   5   3    32408.36    33683.77    429.83 o 
   3   5   3     8274.05     9189.53    252.09 o 
   4   5   3     1646.77     1920.40     95.10 o 
   5   5   3     6044.38     5915.09    256.73 o 
   6   5   3       30.50       60.72     37.55 o 
   7   5   3     6655.98     6869.45    474.32 o 
   8   5   3        2.56       78.49    125.53 o 
   9   5   3      533.52      589.00    193.04 o 
  -7   6   3      382.37      419.15    213.37 o 
  -6   6   3     1769.02     1832.89    349.06 o 
  -5   6   3       86.81      295.65    289.55 o 
  -4   6   3     2399.29     2545.41    165.07 o 
  -3   6   3      970.93     1096.64    124.17 o 
  -2   6   3    10168.96    10268.45    336.80 o 
  -1   6   3     9299.53     8930.21    307.13 o 
   0   6   3    19905.87    19321.25   1013.24 o 
   1   6   3      506.53      509.60    103.75 o 
   2   6   3    12539.27    13379.33    409.03 o 
   3   6   3       48.71       27.42     17.66 o 
   4   6   3     4448.80     4627.20    224.21 o 
   5   6   3    13072.60    13524.40    482.84 o 
   6   6   3     2033.50     2063.75    291.32 o 
   7   6   3    16636.70    17426.65    863.78 o 
   8   6   3      163.20      137.59    139.49 o 
   9   6   3     2374.42     1892.54    265.97 o 
  -6   7   3     1994.85     1709.53    286.30 o 
  -5   7   3      291.65      415.35    190.05 o 
  -4   7   3     5109.98     5300.08    481.91 o 
  -3   7   3      797.84      692.03    109.49 o 
  -2   7   3      283.88      282.34     76.02 o 
  -1   7   3     1147.45      988.70    133.08 o 
   0   7   3     1858.06     1909.75    149.31 o 
   1   7   3     4345.48     4157.67    388.31 o 
   2   7   3     2605.64     3226.57    244.07 o 
   3   7   3      752.60      756.03     51.96 o 
   4   7   3     5131.75     5291.16    288.62 o 
   5   7   3     5001.63     4798.53    273.96 o 
   6   7   3     3766.30     3772.40    215.51 o 
   7   7   3    19876.31    19906.83    764.55 o 
   9   7   3      795.72     1098.03    409.39 o 
  -5   8   3      142.06      465.24    277.35 o 
  -4   8   3      180.52      157.52    138.00 o 
  -3   8   3     2490.12     2622.31    175.65 o 
  -2   8   3     1376.86     1522.83    174.31 o 
  -1   8   3     2030.15     1959.72    155.10 o 
   0   8   3     4300.07     4308.70    246.42 o 
   1   8   3     2047.23     2036.33    176.39 o 
   2   8   3      248.74      180.27    106.99 o 
   3   8   3     2330.30     2320.96    244.07 o 
   4   8   3     1113.52     1193.84    255.73 o 
   5   8   3      766.80      729.61    147.74 o 
   6   8   3     3616.85     3486.55    245.74 o 
   7   8   3     4628.40     4060.67    404.24 o 
   8   8   3      632.94      784.89    236.96 o 
  -5   9   3     2625.98     2693.29    371.30 o 
  -4   9   3     3584.54     4307.52    489.23 o 
  -3   9   3    13895.81    15396.65    711.68 o 
  -2   9   3      965.49      917.73    115.16 o 
  -1   9   3     7129.82     7300.45    506.86 o 
   0   9   3     3455.96     3753.93    239.83 o 
   1   9   3     2201.09     2314.77    205.14 o 
   2   9   3       37.31      186.60    123.12 o 
   3   9   3        9.08       44.42     96.04 o 
   4   9   3     3850.57     3712.10    289.76 o 
   5   9   3      249.41      211.56    105.09 o 
   6   9   3      245.51      171.37     99.31 o 
   7   9   3      333.29      450.11    177.18 o 
   8   9   3        6.53       80.52    143.42 o 
  -4  10   3     1156.30      823.66    267.05 o 
  -3  10   3     7964.65     7830.29    567.99 o 
  -2  10   3        5.82       69.54    146.95 o 
  -1  10   3     2977.23     2983.29    206.81 o 
   0  10   3     1485.22     1685.83    221.57 o 
   1  10   3     1683.12     1509.32    157.91 o 
   2  10   3     9356.51     9367.01    355.30 o 
   3  10   3      381.20      388.79    113.02 o 
   4  10   3    13600.24    13847.01    528.52 o 
   5  10   3     2595.79     2456.34    388.51 o 
   6  10   3     1251.03     1453.51    199.20 o 
   7  10   3      555.41      502.16    193.44 o 
  -3  11   3      870.02     1126.90    269.76 o 
  -2  11   3     1448.03     1326.85    288.33 o 
  -1  11   3      529.83      855.81    142.95 o 
   0  11   3     1715.54     1688.45    177.07 o 
   1  11   3     2189.72     2046.69    195.23 o 
   2  11   3     5334.18     5003.70    300.50 o 
   3  11   3      125.54      270.07    163.75 o 
   4  11   3    18377.03    18410.78    525.68 o 
   5  11   3     2474.78     2197.08    208.51 o 
   6  11   3     2464.39     2548.07    279.93 o 
   7  11   3      836.89      987.66    175.41 o 
  -2  12   3     3549.25     3313.20    404.51 o 
  -1  12   3      182.10      100.99    155.76 o 
   0  12   3     3406.22     3518.42    318.50 o 
   1  12   3      292.51      139.04    136.03 o 
   2  12   3     5657.80     5356.50    299.51 o 
   3  12   3     1208.23     1246.53    195.00 o 
   4  12   3    10538.23    11113.63    694.94 o 
   5  12   3        4.93      108.93    146.74 o 
   6  12   3     1090.31     1147.65    422.33 o 
   0  13   3     2161.47     2241.06    348.39 o 
   1  13   3     1243.32     1290.58    178.51 o 
   2  13   3        7.31       92.75    147.56 o 
   3  13   3      553.55      396.02    113.54 o 
   4  13   3      262.23      370.69    157.38 o 
  -4 -10   4     1028.57      894.50    309.48 o 
  -3 -10   4       12.67       29.29     77.92 o 
  -2 -10   4     1707.77     1230.97    190.54 o 
  -1 -10   4      372.03      207.19     95.32 o 
   0 -10   4      438.29      432.24     89.52 o 
   1 -10   4      279.18      195.68    117.77 o 
   2 -10   4       38.40      439.34    181.63 o 
  -5  -9   4       68.68       31.67     91.90 o 
  -4  -9   4       53.66      226.09    193.78 o 
  -3  -9   4     4830.50     4877.85    301.50 o 
  -2  -9   4       15.24      110.11    106.28 o 
  -1  -9   4     9937.18    10924.39    634.87 o 
   0  -9   4      944.03      769.80    111.28 o 
   1  -9   4     7160.64     8007.36    375.39 o 
   2  -9   4      389.84      401.29    106.54 o 
   3  -9   4     3591.92     3854.25    326.04 o 
  -6  -8   4     1163.55     1142.08    238.63 o 
  -5  -8   4      123.44      374.11    144.58 o 
  -4  -8   4     1993.13     1840.91    214.74 o 
  -3  -8   4     7228.33     6945.85    346.31 o 
  -2  -8   4      566.32      561.64     97.22 o 
  -1  -8   4    30739.04    31720.46    700.20 o 
   0  -8   4     3259.55     3159.49    200.93 o 
   1  -8   4     1319.50     1319.16    132.59 o 
   2  -8   4       38.56      291.93    104.27 o 
   3  -8   4      223.69      345.40    187.88 o 
   4  -8   4     1452.32     1391.63    196.75 o 
   5  -8   4        9.64      256.65    123.12 o 
  -6  -7   4        0.59       35.38    132.71 o 
  -5  -7   4        3.68      162.17    117.77 o 
  -4  -7   4     2411.44     2539.53    249.21 o 
  -3  -7   4     4110.69     3901.48    197.14 o 
  -2  -7   4      996.71      771.56    152.18 o 
  -1  -7   4    11283.84    11677.03    299.89 o 
   0  -7   4      120.77      115.43     60.37 o 
   1  -7   4      544.66      555.45     90.41 o 
   2  -7   4       74.90       96.94    102.35 o 
   3  -7   4     2019.64     1894.52    203.52 o 
   4  -7   4     6832.84     7491.05    355.22 o 
   5  -7   4      399.69      338.68    246.11 o 
  -7  -6   4      290.15      430.26    315.58 o 
  -6  -6   4      106.40       71.17    185.58 o 
  -5  -6   4     1340.84     1203.29    242.79 o 
  -4  -6   4     2843.59     2242.19    294.03 o 
  -3  -6   4      102.98      189.73     78.06 o 
  -2  -6   4      260.97      169.73     70.28 o 
  -1  -6   4      832.69      957.54    125.13 o 
   0  -6   4     2615.27     2806.05    165.88 o 
   1  -6   4      273.58      283.29     75.26 o 
   2  -6   4       56.26      164.57     71.16 o 
   3  -6   4     6404.40     5939.04    286.75 o 
   4  -6   4     5747.20     5923.41    325.91 o 
   5  -6   4     1131.99      469.98    150.47 o 
   6  -6   4     4432.08     3772.33    391.22 o 
  -7  -5   4       13.79       86.49    154.54 o 
  -6  -5   4     3614.28     3009.54    365.60 o 
  -5  -5   4      493.01      306.09    265.70 o 
  -4  -5   4    17254.34    16957.05    517.97 o 
  -3  -5   4     6401.88     5280.33    548.95 o 
  -2  -5   4     2592.31     2389.69    400.47 o 
  -1  -5   4     1559.64     1646.66    119.33 o 
   0  -5   4     2126.14     2293.91    146.42 o 
   1  -5   4       83.88      102.34     50.35 o 
   2  -5   4     1659.59     1895.28    120.52 o 
   3  -5   4     1009.36      988.32     92.62 o 
   4  -5   4     1576.89     1612.99    263.05 o 
   5  -5   4      311.32      213.23    113.87 o 
   6  -5   4      810.85      501.84    152.10 o 
   7  -5   4     2200.37     1463.49    223.13 o 
  -7  -4   4      362.55      107.36     89.88 o 
  -6  -4   4     4396.91     4721.79    432.30 o 
  -5  -4   4      373.42      186.66    169.18 o 
  -4  -4   4    37164.21    37211.38   1477.63 o 
  -3  -4   4     7276.55     6747.66    301.86 o 
  -2  -4   4     3443.92     2718.97    196.29 o 
  -1  -4   4     1239.79     1104.12    104.31 o 
   0  -4   4      829.53      881.72    101.31 o 
   1  -4   4     3992.74     3881.20    161.01 o 
   2  -4   4      892.64      792.50     83.60 o 
   3  -4   4     4745.94     4611.89    303.72 o 
   4  -4   4     5219.39     5080.30    469.98 o 
   5  -4   4      795.68      589.27    173.79 o 
   6  -4   4       74.65      158.47    111.57 o 
   7  -4   4     2129.23     1763.76    299.18 o 
  -8  -3   4      461.09      906.89    302.16 o 
  -7  -3   4        0.45       42.70     95.03 o 
  -6  -3   4     5566.53     6092.56    503.87 o 
  -5  -3   4        4.64      197.37    164.43 o 
  -4  -3   4    21856.82    22679.55    954.06 o 
  -3  -3   4     2742.18     2794.78    204.32 o 
  -2  -3   4     4194.99     3853.67    317.07 o 
  -1  -3   4     4126.00     4286.32    258.92 o 
   0  -3   4     1396.38     1405.97    150.63 o 
   1  -3   4    18645.91    17983.85    443.47 o 
   2  -3   4     3788.84     3754.78    156.96 o 
   3  -3   4    28891.19    27507.90   1187.70 o 
   5  -3   4     5176.51     5032.22    321.00 o 
   6  -3   4      342.91      220.83    152.23 o 
   7  -3   4     2693.47     2651.80    278.71 o 
  -8  -2   4      529.25      765.64    228.96 o 
  -7  -2   4       18.60      -17.08    124.99 o 
  -6  -2   4      751.20     1047.19    258.38 o 
  -5  -2   4      229.66      247.94    135.69 o 
  -4  -2   4     2713.91     2884.83    310.84 o 
  -3  -2   4        8.79      144.64    153.18 o 
  -2  -2   4      156.50      177.79     66.62 o 
  -1  -2   4      278.76      290.48     72.63 o 
   0  -2   4     3084.08     3208.35    158.82 o 
   1  -2   4    31483.62    33056.20    423.42 o 
   2  -2   4        1.48       69.29     43.54 o 
   3  -2   4    38550.81    35171.89   1195.57 o 
   4  -2   4    11691.53    11028.02    304.33 o 
   5  -2   4     2772.24     2942.44    288.61 o 
   6  -2   4       39.15      291.59    135.56 o 
   7  -2   4      113.61       99.64     90.42 o 
   8  -2   4     6842.43     6417.63    478.79 o 
  -8  -1   4      260.26      275.18    188.16 o 
  -7  -1   4     4154.72     4951.02    446.12 o 
  -5  -1   4      404.30      828.54    251.60 o 
  -4  -1   4     2685.64     2334.87    375.36 o 
  -3  -1   4      105.65      181.24    127.83 o 
  -2  -1   4       60.20      114.82     66.63 o 
  -1  -1   4      167.38      171.55     63.19 o 
   0  -1   4      338.44      188.68     55.93 o 
   1  -1   4     3822.71     3596.49    172.61 o 
   2  -1   4      222.57      185.10     54.52 o 
   3  -1   4     7236.65     6795.67    234.50 o 
   4  -1   4      757.56      681.80    101.50 o 
   5  -1   4     1376.18     1404.04     84.31 o 
   6  -1   4       28.98      119.56     72.52 o 
   7  -1   4     2541.58     1856.34    222.45 o 
   8  -1   4    11074.70    10640.56    560.67 o 
  -7   0   4     9042.44     9860.29    539.52 o 
  -6   0   4    12876.53    13741.47    719.28 o 
  -5   0   4       19.49      110.34     66.02 o 
  -4   0   4     5214.32     4832.81    548.06 o 
  -3   0   4      233.83      506.45    122.00 o 
  -2   0   4       69.53       -1.90    110.21 o 
  -1   0   4      885.00      902.96    157.66 o 
   0   0   4     4578.41     4319.88    149.37 o 
   1   0   4     8504.63     8712.17    196.23 o 
   2   0   4        2.25       60.43     34.87 o 
   3   0   4      735.91      712.17     73.34 o 
   4   0   4     4976.31     5250.06    163.77 o 
   5   0   4     1282.70     1181.46     99.43 o 
   6   0   4        9.21       41.27     54.90 o 
   7   0   4     3581.60     3342.88    534.24 o 
   8   0   4     4835.09     4685.59    350.42 o 
  -8   1   4      196.07      574.50    297.82 o 
  -7   1   4    11416.96    11639.63   1009.98 o 
  -6   1   4     4337.93     4487.68    372.11 o 
  -5   1   4     3432.38     3655.62    342.29 o 
  -4   1   4     3788.76     3875.90    342.83 o 
  -3   1   4        9.80        7.18    121.05 o 
  -2   1   4     7177.36     7378.34    319.78 o 
  -1   1   4     1023.04      867.59    109.21 o 
   1   1   4    20953.42    21039.10    582.87 o 
   2   1   4     6354.14     6285.17    138.54 o 
   3   1   4     1164.51     1079.04     59.96 o 
   4   1   4      105.71      142.80     42.98 o 
   5   1   4       87.37      100.18     37.03 o 
   6   1   4     1220.41     1373.37    118.29 o 
   7   1   4      157.27       90.65     69.75 o 
   8   1   4       39.64       75.37     91.23 o 
  -7   2   4     7766.31     8038.32    373.74 o 
  -6   2   4       10.59      -24.91     83.50 o 
  -5   2   4     2954.91     3352.38    214.98 o 
  -4   2   4      124.03      103.30    107.23 o 
  -2   2   4    29661.69    30505.91    615.98 o 
  -1   2   4      659.79      754.66    153.99 o 
   0   2   4    25057.52    23489.20    810.57 o 
   1   2   4    14194.29    12399.78    354.15 o 
   2   2   4     5778.43     5776.22    430.06 o 
   3   2   4      962.30      857.01     40.43 o 
   4   2   4      815.44      754.47     64.05 o 
   5   2   4     6375.26     6421.97    193.85 o 
   6   2   4     8361.89     8738.71    430.86 o 
   7   2   4     6575.05     6706.69    210.92 o 
   8   2   4     3266.50     3067.23    220.72 o 
   9   2   4      400.90      187.88    164.57 o 
  -7   3   4      780.05      613.81    196.83 o 
  -6   3   4      669.20      535.63    115.77 o 
  -5   3   4     1406.94     1502.66    175.38 o 
  -4   3   4     1446.51     1380.75    142.34 o 
  -3   3   4      309.97      590.76    100.60 o 
  -2   3   4     7743.04     7490.60    239.45 o 
  -1   3   4       88.16      140.38     56.60 o 
   0   3   4    11596.68    11190.18    303.18 o 
   1   3   4     3849.03     3599.08    147.78 o 
   2   3   4      259.69      221.87     29.28 o 
   3   3   4        2.01      162.88     63.41 o 
   4   3   4     1305.79     1224.90    106.13 o 
   6   3   4     3489.59     3266.21    189.73 o 
   7   3   4     8358.13     8711.43    234.68 o 
   8   3   4     4391.46     4795.64    232.23 o 
  -7   4   4     2779.33     2575.89    377.26 o 
  -6   4   4      727.89      723.87    125.28 o 
  -5   4   4      371.03      266.23    108.72 o 
  -4   4   4     1763.20     1799.17    179.14 o 
  -3   4   4     3762.71     3866.20    207.15 o 
  -2   4   4        2.98      177.88     82.15 o 
  -1   4   4      994.93     1042.02    110.30 o 
   0   4   4     4781.43     5129.52    192.75 o 
   1   4   4      268.23      279.52     62.88 o 
   2   4   4      785.76      704.16     79.10 o 
   3   4   4     1061.78     1409.86     93.29 o 
   4   4   4      538.47      558.03     85.74 o 
   5   4   4    13178.15    13739.86    514.96 o 
   6   4   4     3520.88     3261.72    197.48 o 
   7   4   4    16483.37    17321.43    514.11 o 
   8   4   4     2773.22     2407.01    177.83 o 
   9   4   4     1963.36     1685.40    237.77 o 
  -7   5   4     3917.07     3096.84    382.28 o 
  -6   5   4      102.90      -89.60    193.44 o 
  -5   5   4       52.26      228.80     80.99 o 
  -4   5   4       84.73      135.96     82.19 o 
  -3   5   4     5788.63     5510.07    284.82 o 
  -2   5   4    14995.54    15483.67    451.87 o 
  -1   5   4      432.85      525.22    157.72 o 
   0   5   4     1179.05     1202.34    118.49 o 
   1   5   4     1863.37     1973.10    171.69 o 
   2   5   4     2045.71     2044.49    134.01 o 
   3   5   4        8.96      291.38     61.27 o 
   4   5   4      316.15      333.06     49.55 o 
   5   5   4     3415.67     3490.89    191.67 o 
   6   5   4       48.52       80.16     53.34 o 
   7   5   4     3632.75     3471.62    297.28 o 
   8   5   4      226.66      370.08    178.67 o 
   9   5   4      109.61      146.81    101.80 o 
  -6   6   4     1419.81      822.71    326.83 o 
  -5   6   4      721.83     1067.80    287.93 o 
  -4   6   4     3041.48     2719.50    253.56 o 
  -3   6   4     7988.47     7691.46    346.32 o 
  -2   6   4    24911.22    26242.82    936.64 o 
  -1   6   4     4129.12     4223.60    383.97 o 
   0   6   4    16518.29    16229.55    466.84 o 
   1   6   4      973.72     1008.39    114.78 o 
   2   6   4      600.69      503.28    113.30 o 
   3   6   4     2594.39     3031.11    175.35 o 
   4   6   4     4473.67     4602.89    151.22 o 
   5   6   4     1383.01     1370.70     82.16 o 
   6   6   4       24.90       20.07     35.86 o 
   7   6   4      114.53      123.36    151.15 o 
   8   6   4       95.81      110.34    166.33 o 
   9   6   4      444.87      565.01    221.37 o 
  -6   7   4     1630.05      948.78    238.58 o 
  -5   7   4     3365.81     3154.59    401.80 o 
  -4   7   4      819.01      649.79    100.04 o 
  -3   7   4    11417.19    11622.28    340.14 o 
  -2   7   4     8769.79     9077.33    346.56 o 
  -1   7   4    12815.91    12935.22   1031.67 o 
   0   7   4     7125.02     7318.67    299.59 o 
   1   7   4      694.10      795.83    205.30 o 
   2   7   4     8386.77     8397.61    445.85 o 
   3   7   4     6245.20     6280.47    268.15 o 
   4   7   4    21485.41    23304.37    857.48 o 
   5   7   4    10783.61    11393.86    466.88 o 
   6   7   4     1675.26     1627.49    154.00 o 
   7   7   4     2383.72     2236.59    313.41 o 
   8   7   4        7.89      285.76    224.08 o 
   9   7   4      849.02      579.92    213.64 o 
  -5   8   4      172.76      197.37     97.74 o 
  -4   8   4      434.23      241.57    161.72 o 
  -3   8   4     2075.58     1797.72    159.55 o 
  -2   8   4      186.55      204.68     95.56 o 
  -1   8   4     4701.68     4552.78    465.92 o 
   0   8   4      195.36      195.33    154.06 o 
   1   8   4      485.33      482.66    110.42 o 
   2   8   4     9396.29     9229.48    408.52 o 
   3   8   4     4296.42     4279.69    246.36 o 
   4   8   4    15392.49    16188.12    515.86 o 
   5   8   4     8151.24     9420.42    703.01 o 
   6   8   4     1245.61     1382.57    160.35 o 
   7   8   4      369.39      294.57    222.72 o 
   8   8   4        0.50      145.18    152.50 o 
  -5   9   4     1039.03     1065.49    467.54 o 
  -4   9   4       18.43      205.24    163.48 o 
  -3   9   4      317.05      382.41    217.17 o 
  -2   9   4     5753.40     5858.06    286.64 o 
  -1   9   4     3404.10     3290.77    297.89 o 
   0   9   4     2570.06     2546.72    202.03 o 
   1   9   4      629.75      449.56    203.47 o 
   2   9   4     1960.41     1791.46    190.27 o 
   3   9   4      920.05      893.94    387.83 o 
   4   9   4     6563.71     7154.59    303.57 o 
   5   9   4     2199.62     2515.26    207.77 o 
   6   9   4     1903.30     1812.56    342.63 o 
   7   9   4      504.22      578.48    192.90 o 
   8   9   4       34.68      -42.97    136.10 o 
  -4  10   4      119.05      203.20    197.37 o 
  -3  10   4     1717.34     2173.82    347.44 o 
  -2  10   4     1262.12     1543.64    208.29 o 
  -1  10   4      617.39      692.72    117.31 o 
   0  10   4      150.06      125.97     91.91 o 
   1  10   4     2565.01     2621.06    191.42 o 
   2  10   4      128.32      211.23    107.13 o 
   3  10   4       59.79      375.13    136.17 o 
   4  10   4      242.86      299.23    152.84 o 
   5  10   4      278.27      144.60    106.21 o 
   6  10   4      239.02      330.45    116.92 o 
   7  10   4       25.15      111.00     92.62 o 
  -3  11   4     2048.92     2208.26    353.54 o 
  -2  11   4     1010.64      800.61    218.79 o 
  -1  11   4     2542.20     2771.58    211.34 o 
   0  11   4      736.16      865.33    219.54 o 
   1  11   4     4685.53     4726.43    490.72 o 
   2  11   4     5323.58     5249.87    317.51 o 
   3  11   4      427.26      341.01    118.95 o 
   4  11   4     3778.88     3383.07    243.15 o 
   5  11   4      707.80      535.93    127.02 o 
   6  11   4      532.01      771.09    158.48 o 
   7  11   4        7.23       59.25     98.79 o 
  -2  12   4      303.37      180.56    188.83 o 
  -1  12   4     4180.67     3900.84    461.71 o 
   0  12   4     3992.82     4033.80    581.28 o 
   1  12   4     7303.33     7749.78    574.70 o 
   2  12   4    11209.17    11405.26    428.61 o 
   3  12   4      176.17      179.72    107.93 o 
   4  12   4     1905.70     2180.56    318.29 o 
   5  12   4     1162.15      978.82    201.58 o 
   6  12   4     1562.20     1602.22    396.85 o 
   0  13   4     3038.97     2857.12    234.14 o 
   1  13   4     5484.29     5186.85    389.94 o 
   2  13   4     4301.69     4128.97    297.64 o 
   3  13   4     2807.45     2611.84    254.78 o 
   4  13   4     1176.27     1065.73    189.16 o 
  -2 -10   5      314.67      206.20    240.01 o 
  -1 -10   5     2902.25     2479.94    238.63 o 
   0 -10   5     4771.05     5174.09    328.86 o 
   1 -10   5      810.86      857.46    156.90 o 
  -4  -9   5      570.58      656.11    170.38 o 
  -3  -9   5       84.78      102.14     88.13 o 
  -2  -9   5       81.09      207.65    114.20 o 
  -1  -9   5      488.88      530.86    132.23 o 
   0  -9   5      402.50      451.87     95.68 o 
   1  -9   5     1120.37     1280.15    234.25 o 
   2  -9   5       88.57       11.91    103.34 o 
   3  -9   5     1949.35     2315.40    467.61 o 
  -5  -8   5     4500.22     4011.89    295.16 o 
  -4  -8   5      277.38      212.25    123.87 o 
  -3  -8   5     9279.29     8716.85    517.77 o 
  -2  -8   5      235.38      380.48    104.10 o 
  -1  -8   5     7990.41     8425.52    281.50 o 
   0  -8   5     1235.60     1187.90    141.51 o 
   1  -8   5     1431.57     1416.01    154.08 o 
   2  -8   5     1192.26     1155.14    200.47 o 
   3  -8   5     2748.52     3094.59    253.57 o 
   4  -8   5       14.78      335.39    132.51 o 
  -6  -7   5     3391.10     3339.36    567.45 o 
  -5  -7   5     3369.34     3336.10    277.92 o 
  -4  -7   5     6114.63     6174.98    501.64 o 
  -3  -7   5    14989.17    15147.57    378.63 o 
  -2  -7   5       72.64      105.95     84.24 o 
  -1  -7   5     5969.49     5990.32    263.70 o 
   0  -7   5      400.11      395.51    112.45 o 
   1  -7   5      276.17      265.50     81.05 o 
   2  -7   5     1529.85     1883.29    224.82 o 
   3  -7   5     1047.50     1032.43    180.08 o 
   4  -7   5     2401.45     2296.56    247.13 o 
   5  -7   5     1291.16     1019.59    178.39 o 
  -6  -6   5     2244.27     2179.25    374.96 o 
  -5  -6   5     2077.70     2381.02    262.82 o 
  -4  -6   5     8781.97     8099.36    499.60 o 
  -3  -6   5    12213.37    11417.79    545.69 o 
  -2  -6   5      370.73      460.89    116.84 o 
  -1  -6   5     1317.36     1370.73    142.94 o 
   0  -6   5       51.52      111.63     59.89 o 
   1  -6   5     5205.13     5199.41    203.18 o 
   2  -6   5     5232.73     5238.55    193.06 o 
   3  -6   5     3622.99     4175.59    274.84 o 
   4  -6   5    13212.65    13638.92    464.59 o 
   5  -6   5      213.52      187.63     91.92 o 
   6  -6   5      940.13     1017.45    189.97 o 
  -7  -5   5      211.50      444.77    261.49 o 
  -6  -5   5       22.27       57.61     78.90 o 
  -5  -5   5      813.60      910.01    319.38 o 
  -4  -5   5      210.91      203.74     84.12 o 
  -3  -5   5      574.77      528.95    153.40 o 
  -2  -5   5      408.10      325.49     81.70 o 
  -1  -5   5       83.53      154.66     70.42 o 
   0  -5   5      584.16      715.13    107.80 o 
   1  -5   5     9627.82    10411.51    312.48 o 
   2  -5   5     3784.79     3876.32    255.45 o 
   3  -5   5     4720.76     5338.00    569.96 o 
   4  -5   5    12826.25    13161.97    860.39 o 
   5  -5   5       13.64       70.23     54.76 o 
   6  -5   5      371.39      452.48    161.21 o 
  -7  -4   5     1796.41     1684.73    329.68 o 
  -6  -4   5     8562.70     9664.27    607.44 o 
  -5  -4   5       52.18      202.12    200.63 o 
  -4  -4   5     6712.10     6928.46    330.12 o 
  -3  -4   5      165.01       58.34     90.34 o 
  -2  -4   5      147.13      111.78     60.27 o 
  -1  -4   5      110.09      128.73     69.16 o 
   0  -4   5     1024.53     1054.90    106.94 o 
   1  -4   5     3909.93     4042.38    193.61 o 
   2  -4   5     1751.35     1922.94    121.71 o 
   3  -4   5     1586.61     1544.23    103.74 o 
   4  -4   5     4461.99     4611.91    248.31 o 
   5  -4   5     1241.03     1503.34    180.35 o 
   6  -4   5        0.21      163.54     93.61 o 
   7  -4   5      350.34      390.51    113.00 o 
  -7  -3   5     4038.01     3890.81    439.21 o 
  -6  -3   5    16752.59    18762.71    831.93 o 
  -5  -3   5       13.64      -56.53    166.47 o 
  -4  -3   5    11704.17    12929.48    778.11 o 
  -3  -3   5      714.55      765.42    112.39 o 
  -2  -3   5       13.57      114.66     64.12 o 
  -1  -3   5     5652.04     5747.06    263.55 o 
   0  -3   5      122.36       63.02     59.28 o 
   1  -3   5    10805.36    11587.62    322.96 o 
   2  -3   5      337.21      268.68     62.85 o 
   3  -3   5      764.52      786.80     75.30 o 
   4  -3   5     1655.90     1843.00    239.40 o 
   5  -3   5     1912.98     1896.68    166.26 o 
   6  -3   5       98.90      106.28     84.72 o 
   7  -3   5      484.85      523.53    334.15 o 
  -7  -2   5     1784.43     2614.93    363.84 o 
  -6  -2   5    13781.32    15218.25    749.91 o 
  -5  -2   5      148.08      257.97    136.64 o 
  -4  -2   5     9723.61    10636.09    687.01 o 
  -3  -2   5      217.45      362.08    128.78 o 
  -2  -2   5     1289.90     1425.76    122.10 o 
  -1  -2   5    16405.14    16144.19    385.68 o 
   0  -2   5     1895.39     1711.78    108.69 o 
   1  -2   5    61517.53    65943.21   1842.20 o 
   2  -2   5      630.31      537.38     77.22 o 
   3  -2   5     5591.77     5028.66    232.90 o 
   4  -2   5        3.70      113.31     35.16 o 
   5  -2   5     2803.35     2625.93    176.85 o 
   6  -2   5      720.62      700.27    119.58 o 
   7  -2   5      278.88      346.54    177.18 o 
   8  -2   5        6.89      127.29    168.77 o 
  -7  -1   5     2063.94     2160.81    314.63 o 
  -6  -1   5      948.89     1212.57    253.09 o 
  -5  -1   5     1583.17     2077.17    364.65 o 
  -4  -1   5     1999.52     2680.41    353.13 o 
  -3  -1   5      644.22      718.06    168.64 o 
  -2  -1   5     5181.75     5347.30    259.53 o 
  -1  -1   5    20929.24    20212.15    629.18 o 
   0  -1   5    19221.02    19954.94    337.34 o 
   1  -1   5    98649.49   104557.84   2220.99 o 
   2  -1   5       50.39       95.61     49.49 o 
   3  -1   5    11081.47    11533.67    381.94 o 
   4  -1   5      925.36      851.54     68.47 o 
   5  -1   5      851.72      818.31     84.27 o 
   6  -1   5    10844.40    11072.90    342.19 o 
   7  -1   5      754.20      584.05    140.18 o 
   8  -1   5     5431.62     5567.95    503.33 o 
  -7   0   5       82.83      241.70    188.83 o 
  -6   0   5      107.27      250.51    132.31 o 
  -5   0   5      321.86      618.56    254.17 o 
  -4   0   5      429.34      463.88    180.02 o 
  -3   0   5      707.73     1254.87    234.25 o 
  -2   0   5     2941.23     2965.22    293.21 o 
  -1   0   5     2339.41     1943.55    180.16 o 
   0   0   5     3671.96     3389.54    295.35 o 
   1   0   5    29889.72    31952.46    636.58 o 
   2   0   5      292.56      252.55     53.57 o 
   3   0   5      929.36      913.92     70.23 o 
   4   0   5      512.78      650.95     80.80 o 
   5   0   5     9869.85    10259.00    303.81 o 
   6   0   5    22347.55    21798.05    312.60 o 
   7   0   5     2278.63     2319.30    179.68 o 
   8   0   5    11453.40    13076.56    708.70 o 
  -7   1   5     5028.97     5504.78    428.23 o 
  -6   1   5     3853.84     4416.92    377.80 o 
  -5   1   5     2781.92     3011.44    309.48 o 
  -4   1   5      519.46      585.61    243.73 o 
  -3   1   5      846.51     1493.45    239.53 o 
  -2   1   5     3717.72     3727.87    284.94 o 
  -1   1   5      616.66      530.97    113.82 o 
   0   1   5      222.65      122.90     77.76 o 
   1   1   5        5.51      -73.28     73.28 o 
   2   1   5      380.85      374.70     28.83 o 
   3   1   5      271.94      291.29     37.29 o 
   4   1   5      139.41      107.25     33.70 o 
   5   1   5     5230.62     5031.04    197.39 o 
   6   1   5     4533.61     4343.75    213.92 o 
   7   1   5     1810.82     1551.80    225.43 o 
   8   1   5    10148.80    11052.12    588.87 o 
   9   1   5      502.71      359.23    277.08 o 
  -7   2   5     4734.89     4601.15    341.07 o 
  -6   2   5      341.37      237.39    115.92 o 
  -5   2   5     2301.33     2188.33    249.97 o 
  -4   2   5     4668.51     4702.95    383.77 o 
  -3   2   5     3114.58     3561.27    305.55 o 
  -2   2   5    22011.35    22186.93    856.60 o 
  -1   2   5     1992.18     1829.50    186.12 o 
   0   2   5        2.50       81.64     77.72 o 
   1   2   5      254.40      202.43     80.86 o 
   2   2   5      104.69       59.44     32.45 o 
   3   2   5      139.04      144.02     59.83 o 
   4   2   5      402.65      422.43     63.77 o 
   5   2   5      161.73      163.27     57.59 o 
   6   2   5     3378.48     3326.05    157.35 o 
   7   2   5      811.85      824.15     81.29 o 
   8   2   5     2939.33     3063.36    320.46 o 
   9   2   5      912.91      955.83    288.47 o 
  -7   3   5     2255.53     2202.16    345.95 o 
  -6   3   5      199.19      222.32     97.03 o 
  -5   3   5      248.50      261.21     98.23 o 
  -4   3   5    12012.14    12125.28    496.13 o 
  -3   3   5     3739.94     4039.45    565.35 o 
  -2   3   5    36415.72    37026.36    892.87 o 
  -1   3   5      613.94      475.05     88.78 o 
   0   3   5     1313.18     1049.99     83.80 o 
   1   3   5      142.39      111.51     48.30 o 
   2   3   5      602.05      651.01     97.34 o 
   3   3   5     6556.23     5130.36    253.90 o 
   4   3   5       33.85        6.14     35.12 o 
   5   3   5     4509.23     4999.74    263.53 o 
   6   3   5     4920.61     4540.42    186.90 o 
   7   3   5     2378.31     2224.33    157.38 o 
   8   3   5       13.35      148.85    100.99 o 
   9   3   5      953.85      800.20    308.26 o 
  -7   4   5      213.87      270.17    115.63 o 
  -6   4   5     5103.45     5588.23    297.12 o 
  -5   4   5      933.41      912.44    143.14 o 
  -4   4   5     3782.87     3883.75    225.96 o 
  -3   4   5     3102.79     2795.64    200.40 o 
  -2   4   5    27152.54    27267.84    685.43 o 
  -1   4   5      594.30      707.76    126.82 o 
   0   4   5       13.87       61.26     64.50 o 
   1   4   5     1043.95     1001.42     82.71 o 
   2   4   5     4152.61     3987.58    217.79 o 
   3   4   5    23449.45    23943.83    460.98 o 
   4   4   5     2231.91     2257.74    139.12 o 
   5   4   5    23096.12    20986.25   1787.01 o 
   6   4   5     1639.41     1662.54    151.16 o 
   7   4   5     3328.97     3751.17    224.48 o 
   8   4   5        8.24       42.89     50.16 o 
  -6   5   5     1566.49     1661.95    422.40 o 
  -5   5   5      473.63      434.98     99.80 o 
  -4   5   5     1142.62     1010.66    146.88 o 
  -3   5   5     1297.01     1188.34    149.25 o 
  -2   5   5     3030.47     2914.24    188.90 o 
  -1   5   5     1639.58     1732.82    155.08 o 
   0   5   5     1520.98     1492.83    134.70 o 
   1   5   5     5334.03     5257.55    191.90 o 
   2   5   5     7618.95     7873.21    396.67 o 
   3   5   5    26105.21    26986.05    529.39 o 
   4   5   5     4512.79     4474.36    181.19 o 
   5   5   5    25462.23    26054.86   1273.51 o 
   6   5   5      174.01      157.44     74.18 o 
   7   5   5     1460.36     1243.61    171.75 o 
   8   5   5      549.97      423.35    143.15 o 
   9   5   5      278.08      285.89    122.41 o 
  -6   6   5     1422.98      631.84    471.75 o 
  -5   6   5     3552.39     3638.45    564.74 o 
  -4   6   5     1074.32     1091.37    134.41 o 
  -3   6   5        3.63       69.41     53.28 o 
  -2   6   5     1661.60     1605.39    161.63 o 
  -1   6   5     3298.98     3243.87    194.00 o 
   0   6   5        5.24        5.11     88.26 o 
   1   6   5      862.16      844.78    108.14 o 
   2   6   5      549.24      496.29     98.57 o 
   3   6   5    10390.71    11027.42    497.88 o 
   4   6   5     1950.52     1945.39    138.29 o 
   5   6   5     4490.81     4696.90    167.91 o 
   6   6   5     1261.10     1227.97    133.73 o 
   7   6   5       11.27      161.45    133.80 o 
   8   6   5     1802.99     1702.62    257.16 o 
   9   6   5     3475.55     3543.65    353.27 o 
  -6   7   5       66.31      205.24    157.93 o 
  -5   7   5    11832.23    11430.33    685.66 o 
  -4   7   5     3552.00     3236.79    376.92 o 
  -3   7   5     2040.33     2144.66    186.73 o 
  -2   7   5     8038.17     8569.55    383.21 o 
  -1   7   5     1610.86     1617.79    167.28 o 
   0   7   5     1004.69     1069.49    254.17 o 
   1   7   5     1607.81     1406.38    130.27 o 
   2   7   5     2067.95     2091.16    159.46 o 
   3   7   5     1038.95     1160.89    125.02 o 
   4   7   5      627.57      627.16     98.28 o 
   5   7   5       85.17      105.29     49.47 o 
   6   7   5      508.55      435.14    139.08 o 
   7   7   5      103.32      202.53    162.26 o 
   8   7   5      736.40      617.88    229.50 o 
   9   7   5     4620.29     4196.36    401.39 o 
  -5   8   5    11060.67    11083.71    778.11 o 
  -4   8   5      310.76      253.36    153.05 o 
  -3   8   5     4552.34     4153.30    244.25 o 
  -2   8   5      297.62      262.86     70.81 o 
  -1   8   5      421.05      318.62     96.22 o 
   0   8   5     3603.98     3769.05    242.59 o 
   1   8   5     1091.97     1070.99    142.16 o 
   2   8   5    18394.64    18823.18    701.98 o 
   3   8   5     5785.97     5690.71    446.67 o 
   4   8   5     1758.22     1826.67    170.53 o 
   5   8   5      576.97      554.97    113.48 o 
   6   8   5       56.65       65.62     87.30 o 
   7   8   5      173.44      302.43    168.36 o 
   8   8   5      345.25      435.01    236.82 o 
  -4   9   5     1730.03     1571.13    361.26 o 
  -3   9   5     1935.07     1842.18    193.10 o 
  -2   9   5      406.81      462.33    232.35 o 
  -1   9   5      108.03      161.40    101.02 o 
   0   9   5     6705.32     6886.26    297.24 o 
   1   9   5     1279.20     1505.98    180.32 o 
   2   9   5    12000.22    12825.85    532.27 o 
   3   9   5     2364.32     2572.94    202.57 o 
   4   9   5     3434.82     3852.02    240.57 o 
   5   9   5      357.74      440.54    106.75 o 
   6   9   5     1253.88     1310.40    164.27 o 
   7   9   5     3149.50     3296.37    227.81 o 
   8   9   5       25.37      211.47    159.15 o 
  -4  10   5     2940.01     3531.17    414.40 o 
  -3  10   5      440.98      447.21    192.63 o 
  -2  10   5     4253.50     4055.77    249.43 o 
  -1  10   5        8.32       84.62     82.98 o 
   0  10   5     6041.37     6087.81    318.70 o 
   1  10   5      176.12      167.42     95.85 o 
   2  10   5     8325.80     8394.37    506.38 o 
   3  10   5       34.95      103.74    184.02 o 
   4  10   5     1076.20     1193.36    162.68 o 
   5  10   5      443.91      437.86    119.37 o 
   6  10   5     1313.06     1102.23    224.76 o 
   7  10   5     8012.19     7799.50    616.59 o 
  -3  11   5       16.25       56.66    151.15 o 
  -2  11   5     2611.57     2780.72    390.41 o 
  -1  11   5      775.11      887.76    216.15 o 
   0  11   5        3.04      337.61    133.53 o 
   1  11   5      244.50      213.95     95.34 o 
   2  11   5        2.59      -26.45     93.79 o 
   3  11   5     1159.21     1327.75    170.70 o 
   4  11   5     2015.22     2134.59    211.94 o 
   5  11   5      721.16      900.02    250.04 o 
   6  11   5      957.50     1073.52    172.76 o 
   7  11   5     6305.81     6847.84    356.27 o 
  -2  12   5      794.26      519.87    217.98 o 
  -1  12   5     3751.93     4350.10    286.38 o 
   0  12   5     3386.10     3054.38    343.03 o 
   1  12   5       26.89       72.89    185.17 o 
   2  12   5      980.22     1179.99    170.33 o 
   3  12   5     2377.05     2372.01    311.65 o 
   4  12   5        2.15        1.92    129.80 o 
   5  12   5      819.36      865.16    157.37 o 
   6  12   5       31.70       -7.55     82.49 o 
   0  13   5     4744.06     4599.16    284.73 o 
   1  13   5     1678.78     1846.54    306.97 o 
   2  13   5     2768.09     2670.60    345.07 o 
   3  13   5     1150.93     1080.52    171.01 o 
   4  13   5      675.91      690.69    162.08 o 
   5  13   5       18.25      121.36    113.09 o 
  -3  -9   6     6962.67     6300.76    374.30 o 
  -2  -9   6     1768.93     1815.33    205.66 o 
  -1  -9   6      707.73      603.81    105.72 o 
   0  -9   6      123.03      213.14     98.57 o 
   1  -9   6      261.93      270.12    128.32 o 
   2  -9   6     6709.58     7402.55    389.97 o 
  -4  -8   6      201.21      229.08    103.69 o 
  -3  -8   6      502.95      311.96    125.39 o 
  -2  -8   6     1200.19     1135.87    136.48 o 
  -1  -8   6        5.90      130.19     72.67 o 
   0  -8   6      159.67      278.59     88.36 o 
   1  -8   6     4540.05     4783.98    439.35 o 
   2  -8   6     8883.40     9697.93    483.42 o 
   3  -8   6      210.72      267.26    107.52 o 
  -5  -7   6     3560.90     3804.35    302.64 o 
  -4  -7   6     2383.00     2153.57    241.68 o 
  -3  -7   6     1773.26     1656.78    148.89 o 
  -2  -7   6      625.19      859.51    154.05 o 
  -1  -7   6      634.48      461.79    111.69 o 
   0  -7   6     1702.49     1703.36    166.76 o 
   1  -7   6      673.72      565.75     94.57 o 
   2  -7   6      310.33      333.46     90.36 o 
   3  -7   6       32.73       25.19    169.04 o 
   4  -7   6     1431.39     1235.32    199.72 o 
  -6  -6   6    12667.90    13961.35    787.46 o 
  -5  -6   6     5908.56     4897.61    566.37 o 
  -4  -6   6     5518.32     5625.36    422.20 o 
  -3  -6   6      368.04      361.32     98.97 o 
  -2  -6   6        2.41      129.65     70.84 o 
  -1  -6   6     1088.77     1026.14    115.45 o 
   0  -6   6     1112.13     1133.73    119.99 o 
   1  -6   6      660.93      755.41    120.35 o 
   2  -6   6        5.50       64.08     64.51 o 
   3  -6   6     1033.05      841.74    308.40 o 
   4  -6   6       40.05      153.02    126.95 o 
   5  -6   6     4017.17     4013.07    292.29 o 
  -6  -5   6    11865.28    11623.91    690.54 o 
  -5  -5   6     2359.19     2453.21    415.89 o 
  -4  -5   6     3223.93     2690.62    233.05 o 
  -3  -5   6      783.76      937.88    129.36 o 
  -2  -5   6        6.21       37.21     50.86 o 
  -1  -5   6     9853.49     9305.19    414.51 o 
   0  -5   6     1800.35     2107.99    277.16 o 
   1  -5   6     9333.28     9898.92    272.26 o 
   2  -5   6     2175.93     1822.79    198.85 o 
   3  -5   6     2231.34     2031.61    251.53 o 
   4  -5   6      885.54     1017.76    162.39 o 
   5  -5   6     1555.44     1544.27    193.92 o 
   6  -5   6       88.71      257.99    173.65 o 
  -6  -4   6     2472.57     2458.90    392.04 o 
  -5  -4   6      712.65      995.27    302.97 o 
  -4  -4   6     1741.85     1685.27    321.68 o 
  -3  -4   6       92.81       84.54     88.53 o 
  -2  -4   6     1920.76     1871.44    146.70 o 
  -1  -4   6    18694.42    19107.29    594.02 o 
   0  -4   6      417.05      464.32     94.83 o 
   1  -4   6    15939.65    17143.51    548.17 o 
   2  -4   6     3724.80     3703.95    184.84 o 
   3  -4   6      994.76      983.01    187.67 o 
   4  -4   6      669.62      577.87    119.30 o 
   5  -4   6       30.59      145.18    137.19 o 
   6  -4   6     3252.71     3325.71    260.61 o 
   7  -4   6     1031.68     1075.52    416.03 o 
  -7  -3   6      181.34       84.72    138.95 o 
  -6  -3   6      513.07      411.29    278.17 o 
  -5  -3   6      624.82      435.96    191.41 o 
  -4  -3   6        1.66      183.55    162.54 o 
  -3  -3   6       62.28      221.18     99.65 o 
  -2  -3   6     1379.79     1147.37    148.95 o 
  -1  -3   6     5518.49     5531.78    247.59 o 
   0  -3   6       39.20      118.89     67.48 o 
   1  -3   6    19925.53    21274.45    620.58 o 
   2  -3   6     4374.62     4522.84    202.99 o 
   3  -3   6       35.57      130.32     60.21 o 
   4  -3   6      615.92      646.32    126.89 o 
   5  -3   6      664.00      851.71    131.60 o 
   6  -3   6    10261.23    11464.36    849.34 o 
   7  -3   6       13.24      239.94    113.60 o 
  -7  -2   6     3871.73     3847.03    430.40 o 
  -6  -2   6     4073.44     4132.11    409.66 o 
  -5  -2   6      374.98      262.71    116.04 o 
  -4  -2   6       81.49      147.62    101.53 o 
  -3  -2   6     1287.37     1889.15    286.16 o 
  -2  -2   6      743.94      766.22    156.62 o 
  -1  -2   6     1047.43     1032.24    103.67 o 
   0  -2   6       33.66       23.75     65.75 o 
   1  -2   6      400.75      311.76     62.84 o 
   2  -2   6     1634.07     1551.87    106.70 o 
   3  -2   6      737.67      821.19     87.52 o 
   4  -2   6      308.02      274.49     68.75 o 
   5  -2   6     2481.89     2447.81    172.31 o 
   6  -2   6     7874.86     8943.89    380.98 o 
   7  -2   6      160.89      -38.36    230.45 o 
   8  -2   6     4312.75     4407.29    469.17 o 
  -7  -1   6     2918.26     3426.12    387.43 o 
  -6  -1   6     4318.74     4436.98    425.25 o 
  -5  -1   6     1217.03     1399.92    279.93 o 
  -4  -1   6     3746.13     3717.84    336.86 o 
  -3  -1   6     3101.54     3102.27    324.12 o 
  -2  -1   6    14752.47    15595.34    577.01 o 
  -1  -1   6    15931.36    15484.24    375.67 o 
   0  -1   6     1699.58     1499.27    132.47 o 
   1  -1   6    13175.10    13588.05    331.09 o 
   2  -1   6       65.37       62.19     49.74 o 
   3  -1   6       14.24       79.98     48.37 o 
   4  -1   6      543.43      565.11     65.31 o 
   5  -1   6        1.97       85.62     45.52 o 
   6  -1   6      357.72      390.23     91.15 o 
   7  -1   6        2.99      128.24    202.66 o 
   8  -1   6      654.25      188.16    222.18 o 
  -7   0   6     2513.96     2893.23    333.20 o 
  -6   0   6       42.83      255.94    146.95 o 
  -5   0   6      264.05      330.49    183.14 o 
  -4   0   6    12601.09    12876.61    603.78 o 
  -3   0   6     3939.70     3752.14    337.14 o 
  -2   0   6    33646.76    32393.44   1146.42 o 
  -1   0   6    27161.78    28579.45   1664.66 o 
   0   0   6     8114.24     8003.69    309.72 o 
   1   0   6    11466.06    11091.56    534.23 o 
   2   0   6      523.45      481.30    100.92 o 
   3   0   6     5377.00     5042.91    160.19 o 
   4   0   6     5781.93     5716.26    211.42 o 
   5   0   6     1174.73     1157.72     84.80 o 
   6   0   6     3130.61     2885.14    167.96 o 
   7   0   6     1971.05     2085.17    307.85 o 
   8   0   6      324.55      270.85    136.10 o 
  -7   1   6      508.79      499.13    177.85 o 
  -6   1   6      881.98     1152.25    206.73 o 
  -5   1   6      364.28      271.93    159.15 o 
  -4   1   6     3455.42     3831.57    385.53 o 
  -3   1   6      166.99      368.86    141.25 o 
  -2   1   6    24851.56    25549.20    955.55 o 
  -1   1   6     4320.11     4057.45    219.72 o 
   0   1   6     3545.67     3773.77    233.47 o 
   1   1   6      167.01      216.02     91.91 o 
   2   1   6      626.08      571.42    100.35 o 
   3   1   6    14918.38    14953.97    290.09 o 
   4   1   6     3059.66     3041.84    113.91 o 
   5   1   6    15859.26    16897.84    522.53 o 
   6   1   6    21708.13    21183.80    512.28 o 
   7   1   6      500.67      499.81    187.48 o 
   8   1   6      651.77      894.82    209.30 o 
  -7   2   6      941.15     1002.26    171.02 o 
  -6   2   6      265.49      357.58    135.94 o 
  -5   2   6      294.64      408.30    214.18 o 
  -4   2   6      186.57      282.10    234.38 o 
  -3   2   6      368.62      800.48    224.35 o 
  -2   2   6      680.83      349.20    158.60 o 
  -1   2   6      113.43      141.12    142.61 o 
   0   2   6        0.55      104.37    134.15 o 
   1   2   6      792.27      764.78    143.22 o 
   2   2   6      199.71      177.82     25.30 o 
   3   2   6    16562.67    16989.22    490.96 o 
   4   2   6      518.84      520.93    106.99 o 
   5   2   6    16293.64    16783.90    782.16 o 
   6   2   6    16504.45    16846.15    592.12 o 
   7   2   6      131.70       20.67     76.18 o 
   8   2   6        6.58      129.05    188.83 o 
   9   2   6       36.30      132.58    137.32 o 
  -7   3   6     1322.57     1432.41    326.09 o 
  -6   3   6      379.85      468.37    133.52 o 
  -5   3   6     6390.68     7191.61    355.72 o 
  -4   3   6     3062.12     2823.07    346.01 o 
  -3   3   6        7.05      117.89    104.87 o 
  -2   3   6     2287.82     2502.44    191.07 o 
  -1   3   6     1906.81     1900.17    152.69 o 
   0   3   6     1323.76     1456.05    113.97 o 
   1   3   6      791.98      823.34     95.82 o 
   2   3   6        4.85       15.11     37.45 o 
   3   3   6     1854.91     1661.14    203.34 o 
   4   3   6      560.36      604.21    124.26 o 
   5   3   6     4540.13     4510.56    198.91 o 
   6   3   6     4725.63     5060.08    155.51 o 
   7   3   6      259.19      205.01     95.84 o 
   8   3   6      126.85       44.88     53.97 o 
   9   3   6       19.13      132.58    114.01 o 
  -6   4   6      364.40      227.10     83.59 o 
  -5   4   6     6232.07     6236.75    519.67 o 
  -4   4   6     9933.92    10038.19    358.25 o 
  -3   4   6      894.17      885.11    128.86 o 
  -2   4   6     7310.90     7286.55    348.72 o 
  -1   4   6     3126.37     3188.70    196.77 o 
   0   4   6     3044.94     3053.88    192.71 o 
   1   4   6     2870.06     3039.44    134.66 o 
   2   4   6      255.87      304.53     83.98 o 
   3   4   6     6030.41     5360.75    333.54 o 
   4   4   6       40.78       18.24     24.26 o 
   5   4   6      733.63      612.62     55.14 o 
   6   4   6       42.38       66.38     32.94 o 
   7   4   6        1.01      167.41    114.14 o 
   8   4   6      450.05      376.88    176.70 o 
  -6   5   6     1907.25     1843.47    329.27 o 
  -5   5   6     9153.13     8683.28    345.36 o 
  -4   5   6    10156.80    10158.76    415.37 o 
  -3   5   6      377.48      302.51     85.09 o 
  -2   5   6      560.17      663.47    131.97 o 
  -1   5   6      164.20      219.23     87.10 o 
   0   5   6     9138.93     9201.28    325.21 o 
   1   5   6     6716.34     6271.41    248.72 o 
   2   5   6    10010.83    10953.62    322.63 o 
   3   5   6    36446.54    41328.70   1458.21 o 
   4   5   6        0.15      129.48     79.93 o 
   5   5   6     2179.59     2198.27    164.22 o 
   6   5   6      116.93       84.18     52.13 o 
   7   5   6       35.81      105.80     74.35 o 
   8   5   6     1439.17     1034.31    197.78 o 
   9   5   6       26.10       33.35     99.50 o 
  -6   6   6      667.83      361.40    263.12 o 
  -5   6   6     1769.04     1822.48    178.78 o 
  -4   6   6        7.38      218.69     83.34 o 
  -3   6   6     2275.93     2174.33    177.19 o 
  -2   6   6       35.77      107.51     91.71 o 
  -1   6   6     1178.75     1143.06    151.69 o 
   0   6   6    12224.02    12202.37    401.68 o 
   1   6   6     6891.87     7064.57    272.77 o 
   2   6   6    19430.41    19200.27    900.65 o 
   3   6   6    32035.05    33996.30    635.33 o 
   4   6   6     1464.64     1438.94     94.95 o 
   5   6   6      142.56      172.97     70.72 o 
   6   6   6     1103.27     1003.83    142.34 o 
   7   6   6     1719.05     1984.58    267.05 o 
   8   6   6     5139.21     5459.09    422.40 o 
   9   6   6     2009.67     1578.58    258.51 o 
  -5   7   6      150.20       18.98     54.36 o 
  -4   7   6     1674.29     1978.89    291.32 o 
  -3   7   6     3578.01     3911.37    247.06 o 
  -2   7   6      225.38      276.27     83.91 o 
  -1   7   6     1390.73     1395.25    159.17 o 
   0   7   6     4420.75     4326.36    249.22 o 
   1   7   6     1072.12     1167.51    130.33 o 
   2   7   6    12307.40    13105.11    515.93 o 
   3   7   6     2793.51     2849.02    193.36 o 
   4   7   6      386.38      316.45     59.51 o 
   5   7   6      626.28      550.45    106.51 o 
   6   7   6      559.04      576.67    195.48 o 
   7   7   6     9738.73     9510.95    552.13 o 
   8   7   6     6508.26     7059.91    521.22 o 
  -5   8   6     4246.23     4420.04    459.41 o 
  -4   8   6     2448.55     1900.40    441.79 o 
  -3   8   6     1616.80     1650.29    261.63 o 
  -2   8   6       94.56      131.01     87.50 o 
  -1   8   6     2746.47     2425.60    209.28 o 
   0   8   6       63.24       26.72    126.14 o 
   1   8   6       80.06      183.10    107.12 o 
   2   8   6     1213.58     1402.37    148.75 o 
   3   8   6       17.58      246.98     99.82 o 
   4   8   6      972.66     1091.96    137.54 o 
   5   8   6     1738.93     1659.94    145.59 o 
   6   8   6      157.81      106.43    196.29 o 
   7   8   6     8335.47     8200.77    512.28 o 
   8   8   6     4582.97     4013.36    432.43 o 
  -4   9   6       30.61      114.28    158.74 o 
  -3   9   6       74.65      314.92     85.48 o 
  -2   9   6      639.26      543.41    220.83 o 
  -1   9   6     4157.09     3906.04    246.46 o 
   0   9   6    18621.86    19972.76    481.90 o 
   1   9   6      799.48      784.99    152.76 o 
   2   9   6      620.58      861.12    160.56 o 
   3   9   6     1210.89     1180.67    159.82 o 
   4   9   6      893.53      876.42    129.05 o 
   5   9   6        0.05       28.27     69.14 o 
   6   9   6       25.07       92.36    167.55 o 
   7   9   6      609.67      427.82    167.96 o 
   8   9   6       89.87      450.87    224.76 o 
  -3  10   6      843.27     1345.83    292.54 o 
  -2  10   6     3126.59     3295.10    227.87 o 
  -1  10   6     2461.40     2566.04    340.86 o 
   0  10   6     9491.62    10473.59    505.43 o 
   1  10   6        1.48      -43.88     93.64 o 
   2  10   6     1093.37     1212.86    160.14 o 
   3  10   6      385.52      473.35    120.02 o 
   4  10   6     1656.04     1579.86    182.51 o 
   5  10   6     2139.88     2021.04    182.54 o 
   6  10   6     1225.59     1258.64    307.58 o 
   7  10   6     3800.12     3771.39    435.01 o 
  -3  11   6      466.27      719.95    258.92 o 
  -2  11   6     1714.56     1803.49    202.65 o 
  -1  11   6     1440.22     1531.41    260.88 o 
   0  11   6     7059.65     6708.51    317.89 o 
   1  11   6      316.21      441.98    108.90 o 
   2  11   6     1816.95     1655.10    193.83 o 
   3  11   6      128.42      157.68     93.40 o 
   4  11   6      873.19      873.80    153.05 o 
   5  11   6     6175.50     6506.15    324.14 o 
   6  11   6     5989.44     5934.09    348.19 o 
   7  11   6     7960.41     8186.68    588.05 o 
  -1  12   6     1031.95     1018.08    147.83 o 
   0  12   6        0.13       79.54     79.23 o 
   1  12   6     2230.42     2480.98    220.56 o 
   2  12   6       51.26      110.14     97.85 o 
   3  12   6     1365.34     1533.13    195.15 o 
   4  12   6     2614.74     2393.59    218.81 o 
   5  12   6     4098.54     3468.65    439.89 o 
   6  12   6     2552.57     2872.49    370.48 o 
   0  13   6     1598.30     1500.43    225.16 o 
   1  13   6     2346.67     2663.77    318.63 o 
   2  13   6      457.93      269.63    112.07 o 
   3  13   6     2159.36     2182.80    230.26 o 
   4  13   6      290.18      290.33    107.31 o 
  -3  -8   7     1190.36      969.65    184.79 o 
  -2  -8   7        7.39      200.56     76.34 o 
  -1  -8   7     3072.76     2850.74    204.80 o 
   0  -8   7     7615.83     7982.94    342.58 o 
   1  -8   7     1492.17     1677.08    215.43 o 
   2  -8   7     8520.08     8798.86    425.04 o 
  -4  -7   7        3.97      228.89    144.57 o 
  -3  -7   7        2.27      110.49     85.16 o 
  -2  -7   7       30.71      182.52     69.97 o 
  -1  -7   7     4676.95     4927.64    278.70 o 
   0  -7   7     5373.24     5341.64    241.38 o 
   1  -7   7     2316.83     2261.72    300.04 o 
   2  -7   7     8810.43     9640.78    439.81 o 
   3  -7   7       80.28      264.14    136.96 o 
   4  -7   7     1181.03     1040.73    529.63 o 
  -5  -6   7      174.30      157.25    153.59 o 
  -4  -6   7      615.53      848.55    191.95 o 
  -3  -6   7        1.24      166.26     93.25 o 
  -2  -6   7      518.71      569.51    111.59 o 
  -1  -6   7     2437.03     2299.33    169.15 o 
   0  -6   7      503.40      611.38    115.24 o 
   1  -6   7     1830.51     1736.01    164.34 o 
   2  -6   7     3366.27     3892.76    264.91 o 
   3  -6   7     1889.98     1790.77    203.80 o 
   4  -6   7      294.40      343.44    104.47 o 
   5  -6   7      105.96       94.77     88.14 o 
  -5  -5   7      329.73      321.95    336.32 o 
  -4  -5   7      289.85      211.46    130.22 o 
  -3  -5   7      730.32      565.10    195.14 o 
  -2  -5   7       74.06      127.88     76.53 o 
  -1  -5   7     1514.38     1696.77    210.82 o 
   0  -5   7       91.42       64.18     73.11 o 
   1  -5   7      104.79      196.33     68.38 o 
   2  -5   7     1339.12     1333.42    171.05 o 
   3  -5   7     1823.55     2191.47    252.41 o 
   4  -5   7       59.42      138.72     83.24 o 
   5  -5   7     1256.55     1444.78    212.35 o 
  -6  -4   7     2649.23     3208.82    439.08 o 
  -5  -4   7      385.78      356.79    201.85 o 
  -4  -4   7     1055.66     1474.07    291.86 o 
  -3  -4   7     8376.21     8078.32    677.38 o 
  -2  -4   7      117.14       -8.89     73.71 o 
  -1  -4   7     4196.05     4580.71    208.89 o 
   0  -4   7     2195.70     2108.50    163.29 o 
   1  -4   7     6330.20     6018.43    278.10 o 
   2  -4   7        0.07       27.09     46.16 o 
   3  -4   7     1070.32     1160.86    118.94 o 
   4  -4   7      259.19      267.16     84.88 o 
   5  -4   7     1608.71     1417.93    173.58 o 
   6  -4   7       14.61      204.42    231.67 o 
  -6  -3   7      764.38     1486.27    367.09 o 
  -5  -3   7       36.65      171.35    174.60 o 
  -4  -3   7     3591.36     3867.36    448.43 o 
  -3  -3   7     8556.86     9009.24    486.66 o 
  -2  -3   7      550.01      459.35    115.22 o 
  -1  -3   7    21642.87    20963.46    617.03 o 
   0  -3   7      565.85      416.26     90.73 o 
   1  -3   7     5879.35     6385.10    360.41 o 
   2  -3   7      114.57       73.65     60.61 o 
   3  -3   7      352.45      252.62     62.85 o 
   4  -3   7     7782.72     9713.19    406.36 o 
   5  -3   7      279.26      249.92    108.18 o 
   6  -3   7     3942.72     4524.14    468.22 o 
   7  -3   7       89.90      -16.40    201.17 o 
  -6  -2   7        1.60      -40.40    181.78 o 
  -5  -2   7     1060.11      842.91    224.89 o 
  -4  -2   7     2319.44     2348.56    367.64 o 
  -3  -2   7     6504.23     6193.42    474.32 o 
  -2  -2   7     4720.88     4961.79    681.66 o 
  -1  -2   7    14777.18    13843.96    676.71 o 
   0  -2   7      515.70      629.23     92.94 o 
   1  -2   7     1342.28     1300.23    107.56 o 
   2  -2   7      479.36      443.61     88.42 o 
   3  -2   7     1913.22     1977.13    139.22 o 
   4  -2   7    13162.98    14066.67    277.11 o 
   5  -2   7      229.66      180.38     75.07 o 
   6  -2   7    14635.86    16223.29    775.40 o 
   7  -2   7      637.77      457.78    437.18 o 
  -6  -1   7        4.53     -106.96    158.47 o 
  -5  -1   7        0.77       65.20    173.65 o 
  -4  -1   7     1905.50     1752.51    320.46 o 
  -3  -1   7     1019.31     1428.79    299.31 o 
  -2  -1   7      306.81      360.28    148.78 o 
  -1  -1   7     1200.21     1413.08    175.51 o 
   0  -1   7      128.50      162.54     68.93 o 
   1  -1   7      192.06      180.63     54.67 o 
   2  -1   7        4.92      114.08     59.52 o 
   3  -1   7     9399.77     9292.10    340.33 o 
   4  -1   7     9740.92    10187.01    325.43 o 
   5  -1   7     2527.05     2570.25    164.97 o 
   6  -1   7     9775.63    10408.89    672.24 o 
   7  -1   7       72.10      241.02    323.99 o 
   8  -1   7       20.60       89.60    114.28 o 
  -6   0   7     3142.99     3631.35    392.99 o 
  -5   0   7        9.84      -66.83    191.14 o 
  -4   0   7     8525.74     8770.39    537.08 o 
  -3   0   7      825.16      895.10    240.35 o 
  -2   0   7    11720.99    11613.20    441.51 o 
  -1   0   7     1397.52     1184.20    157.98 o 
   0   0   7        2.25      151.92    135.56 o 
   1   0   7      728.09      724.59     81.42 o 
   2   0   7        1.13       44.20     37.11 o 
   3   0   7     1308.68     1217.34     88.79 o 
   4   0   7     2742.22     2712.91    142.58 o 
   5   0   7      144.17      128.74     54.42 o 
   6   0   7     3688.43     3787.11    371.57 o 
   7   0   7     2314.80     1879.52    288.06 o 
   8   0   7     1290.98      831.65    252.82 o 
  -6   1   7     5073.24     5585.71    473.37 o 
  -5   1   7      322.19      193.71    238.45 o 
  -4   1   7    27035.33    30683.90    942.27 o 
  -3   1   7     3657.93     4067.18    437.58 o 
  -2   1   7    23020.62    23652.46   1227.89 o 
  -1   1   7     2471.35     2447.41    199.19 o 
   0   1   7      537.51      572.28    165.25 o 
   1   1   7     4336.27     3638.67    273.42 o 
   2   1   7     1041.70     1008.62    122.18 o 
   3   1   7     7064.54     6927.26    143.60 o 
   4   1   7        1.09       65.90     33.15 o 
   5   1   7     1087.62     1045.97    164.37 o 
   6   1   7       61.76       95.96     57.82 o 
   7   1   7      585.45      307.04    157.52 o 
   8   1   7        0.41      198.05    177.85 o 
  -6   2   7     4421.93     4363.23    662.75 o 
  -5   2   7      850.61     1148.86    249.16 o 
  -4   2   7    12955.76    12656.87    602.29 o 
  -3   2   7      286.87      492.35    242.65 o 
  -2   2   7     7948.35     8182.07    552.67 o 
  -1   2   7      220.86      252.82    115.20 o 
   0   2   7     1167.96      907.68    307.52 o 
   2   2   7      142.33      289.43     67.32 o 
   3   2   7    30536.95    29538.48    743.70 o 
   4   2   7     3174.30     3205.01    222.74 o 
   5   2   7     2593.57     2600.30    188.91 o 
   6   2   7      355.39      343.50     78.82 o 
   7   2   7      205.12      235.08    119.36 o 
   8   2   7      327.78      430.26    222.72 o 
  -6   3   7     1113.16      972.76    169.45 o 
  -5   3   7      173.34      300.61    105.44 o 
  -4   3   7     2704.71     2835.22    327.65 o 
  -3   3   7     1072.70     1024.46    153.85 o 
  -2   3   7      189.37      300.53    150.33 o 
  -1   3   7      878.13     1189.39    218.93 o 
   0   3   7     1409.86     1361.88    123.39 o 
   1   3   7    12313.04    12194.31    307.67 o 
   2   3   7      885.08      902.19     90.32 o 
   3   3   7    44311.80    45391.23   2302.00 o 
   4   3   7     5451.11     5571.61    289.63 o 
   5   3   7     3537.64     3252.95    355.57 o 
   6   3   7      137.83      153.64     74.17 o 
   7   3   7       96.81      202.92     88.53 o 
   8   3   7    10608.40    10422.31    603.64 o 
  -6   4   7      185.39      257.63    104.56 o 
  -5   4   7      114.99      139.41    109.86 o 
  -4   4   7     1540.67     1590.67    251.53 o 
  -3   4   7     1594.49     1673.50    195.76 o 
  -2   4   7      611.71      710.92    121.83 o 
  -1   4   7     1307.12     1134.78    127.77 o 
   0   4   7      766.90      809.64    178.53 o 
   1   4   7     6225.35     5649.65    220.11 o 
   2   4   7       52.38       68.92     62.77 o 
   3   4   7    15846.13    15903.89    476.25 o 
   4   4   7     1348.08     1304.55    131.01 o 
   5   4   7     1338.62     1325.22    142.99 o 
   6   4   7      176.74      185.81     89.99 o 
   7   4   7     1342.28     1308.11    275.46 o 
   8   4   7    10807.69    11315.62    728.83 o 
  -6   5   7     3138.58     2740.83    220.87 o 
  -5   5   7     1476.64     1547.65    189.94 o 
  -4   5   7     1290.49     1365.38    198.77 o 
  -3   5   7     7481.81     7636.74    316.86 o 
  -2   5   7      871.99      655.81    144.52 o 
  -1   5   7      206.38      296.61    140.03 o 
   0   5   7     1208.85     1101.85    116.19 o 
   1   5   7      181.08      273.20     67.52 o 
   2   5   7      195.83      145.36     53.59 o 
   3   5   7      300.05      301.33     41.45 o 
   4   5   7      115.75      148.43     81.73 o 
   5   5   7       19.40      156.58     88.35 o 
   6   5   7      676.10      622.69    114.12 o 
   7   5   7     2369.85     2073.95    177.74 o 
   8   5   7     8433.39     8211.62    481.64 o 
  -5   6   7     3930.83     3678.27    256.25 o 
  -4   6   7     2273.06     2333.16    199.19 o 
  -3   6   7     1073.89     1152.79    217.84 o 
  -2   6   7     9513.28     9922.42    355.82 o 
  -1   6   7      439.96      432.28    110.29 o 
   0   6   7    20753.69    21254.19    766.88 o 
   1   6   7     4572.84     4364.83    352.52 o 
   2   6   7     2292.62     2272.24    180.63 o 
   3   6   7     2474.72     2352.12    151.59 o 
   4   6   7      433.49      419.54     66.14 o 
   5   6   7       17.51      151.54     78.77 o 
   6   6   7       44.05       38.93     62.23 o 
   7   6   7       14.52        2.85    110.75 o 
   8   6   7       45.36      201.44    152.23 o 
  -5   7   7     2710.44     2022.81    306.63 o 
  -4   7   7      305.63      220.68     99.48 o 
  -3   7   7      262.96      109.71     75.57 o 
  -2   7   7    15389.52    16281.00    447.29 o 
  -1   7   7       14.36       83.77     80.75 o 
   0   7   7    41545.60    44628.71   1570.59 o 
   1   7   7     5228.71     5020.77    244.03 o 
   2   7   7     1412.08     1138.08    171.69 o 
   3   7   7      111.78       95.84     61.10 o 
   4   7   7      139.04      118.64     55.08 o 
   5   7   7     7775.06     7598.13    270.40 o 
   6   7   7      646.16      799.26    216.08 o 
   7   7   7     3435.36     3199.87    334.29 o 
   8   7   7     2454.63     2019.02    295.93 o 
  -4   8   7     3005.80     2887.04    315.45 o 
  -3   8   7      208.09      137.29     79.06 o 
  -2   8   7     6337.30     6039.77    322.69 o 
  -1   8   7      104.94       52.35    174.80 o 
   0   8   7    11022.92    12300.12    392.06 o 
   1   8   7        5.81      134.40     95.43 o 
   2   8   7     1208.42     1158.60    183.89 o 
   3   8   7     2992.84     3120.52    209.99 o 
   4   8   7     1305.53     1165.05    148.27 o 
   5   8   7    20401.84    21175.12    772.41 o 
   6   8   7        4.63      116.72    135.15 o 
   7   8   7    10124.73     9957.48    576.80 o 
   8   8   7     4448.60     4710.27    454.94 o 
  -4   9   7     2093.73     1903.11    324.53 o 
  -3   9   7     1364.10     1375.03    162.41 o 
  -2   9   7      108.77      150.60     97.30 o 
  -1   9   7      194.71      253.04    101.59 o 
   0   9   7     2743.07     2519.25    196.51 o 
   1   9   7      820.79      661.11    127.76 o 
   2   9   7      843.70      961.15    160.37 o 
   3   9   7     3189.11     2964.60    194.11 o 
   4   9   7      294.04      164.07     78.03 o 
   5   9   7    13448.90    13522.28    757.10 o 
   6   9   7        7.26      202.12    209.85 o 
   7   9   7    11421.40    11240.82    664.51 o 
   8   9   7     2536.93     2450.36    348.12 o 
  -3  10   7     3243.00     3119.35    390.27 o 
  -2  10   7     1015.76      956.04    136.89 o 
  -1  10   7      399.46      355.93    109.42 o 
   0  10   7     1494.37     1583.43    232.48 o 
   1  10   7     3526.39     3570.19    257.67 o 
   2  10   7      204.07      189.68     91.26 o 
   3  10   7     1461.28     1617.41    167.78 o 
   4  10   7      104.13      386.10    122.39 o 
   5  10   7     2270.71     2150.26    183.07 o 
   6  10   7       47.70      145.59    149.25 o 
   7  10   7     5112.28     4816.14    480.56 o 
  -2  11   7     2300.71     1933.46    192.49 o 
  -1  11   7      149.95      126.06     89.66 o 
   0  11   7     2103.14     2096.86    203.16 o 
   1  11   7     2351.95     2547.21    213.98 o 
   2  11   7     2493.73     2048.69    323.10 o 
   3  11   7       12.93      131.23     83.67 o 
   4  11   7     3315.23     3865.13    253.23 o 
   5  11   7     1268.20     1153.88    259.32 o 
   6  11   7      329.14       96.92    169.45 o 
   7  11   7        3.62      260.95    189.78 o 
  -1  12   7      824.18     1013.30    255.53 o 
   0  12   7      273.83      443.28    282.44 o 
   1  12   7      133.26      244.18    107.72 o 
   2  12   7     2855.59     2738.69    228.80 o 
   3  12   7      303.93      265.52    123.63 o 
   4  12   7     4799.05     5421.94    411.83 o 
   5  12   7     6920.71     6765.07    577.35 o 
   6  12   7      167.51      187.48    194.53 o 
   1  13   7      975.14      755.72    147.99 o 
   2  13   7     4413.69     4436.53    292.97 o 
   3  13   7       68.70      208.48    133.72 o 
   4  13   7     8293.09     8486.33    657.05 o 
  -2  -7   8     1512.74     1238.20    154.81 o 
  -1  -7   8    11018.74    10346.32    595.17 o 
   0  -7   8     9572.00     9499.59    526.01 o 
   1  -7   8     3213.01     3253.28    294.66 o 
   2  -7   8       39.28      187.17    101.34 o 
  -4  -6   8      165.47      345.58    144.86 o 
  -3  -6   8     6740.70     6379.46    315.54 o 
  -2  -6   8     1837.11     1622.13    158.02 o 
  -1  -6   8    10257.14    11358.38    384.10 o 
   0  -6   8     8028.00     7946.06    534.10 o 
   1  -6   8     1447.68     1277.19    145.91 o 
   2  -6   8      214.35       61.09     96.92 o 
   3  -6   8      201.89      281.16    120.37 o 
   4  -6   8     3401.09     3529.69    278.96 o 
  -4  -5   8       71.41      178.26    108.45 o 
  -3  -5   8     2927.73     3411.29    220.01 o 
  -2  -5   8      168.36      264.75     90.71 o 
  -1  -5   8     6932.11     6835.50    270.02 o 
   0  -5   8     2635.81     2658.86    176.90 o 
   1  -5   8      142.55      172.86     75.71 o 
   2  -5   8       48.81      177.37     73.82 o 
   3  -5   8      324.19      244.65     98.29 o 
   4  -5   8    12165.05    12293.08    586.97 o 
   5  -5   8     3540.10     4064.33    489.91 o 
  -5  -4   8        0.71      156.84    216.76 o 
  -4  -4   8      221.26      534.51    272.07 o 
  -3  -4   8      139.27      349.25    144.90 o 
  -2  -4   8      364.38      272.56    106.17 o 
  -1  -4   8      774.07      823.95    128.64 o 
   0  -4   8     1233.77     1034.11    113.41 o 
   1  -4   8     1147.82     1109.00    139.15 o 
   2  -4   8       34.80      152.18     71.75 o 
   3  -4   8      551.26      777.23    134.41 o 
   4  -4   8     5327.60     5648.99    297.47 o 
   5  -4   8     1204.34     1069.70    570.57 o 
   6  -4   8     5346.43     5570.79    540.07 o 
  -5  -3   8     2281.38     2568.44    383.09 o 
  -4  -3   8     2945.56     3379.62    461.58 o 
  -3  -3   8     7869.50     8346.33    728.90 o 
  -2  -3   8        8.06       25.86     96.20 o 
  -1  -3   8      272.44      216.91     91.19 o 
   0  -3   8       89.30      143.40     70.21 o 
   1  -3   8       34.32      137.35     67.04 o 
   2  -3   8      131.34      112.97     59.99 o 
   3  -3   8     1398.73     1411.01    145.39 o 
   4  -3   8      276.00      336.99    110.74 o 
   5  -3   8      164.98      290.64    306.91 o 
   6  -3   8      391.58      124.85    129.19 o 
  -5  -2   8     2229.32     2802.14    384.17 o 
  -4  -2   8     8354.54     8358.02    567.31 o 
  -3  -2   8    13297.36    14055.43    782.99 o 
  -2  -2   8     1023.19     1065.02    386.00 o 
  -1  -2   8      882.52      723.56    138.62 o 
   0  -2   8       28.43      165.14     88.53 o 
   1  -2   8      784.26      837.74    107.45 o 
   2  -2   8     5996.91     6286.34    214.12 o 
   3  -2   8     2291.19     2347.05    141.48 o 
   4  -2   8     1649.17     1547.35    112.42 o 
   5  -2   8      907.60      674.00    234.92 o 
   6  -2   8     1064.08      886.96    220.42 o 
   7  -2   8     2413.26     2205.54    331.58 o 
  -6  -1   8     3128.54     3167.20    413.86 o 
  -5  -1   8     1239.02     1173.40    266.64 o 
  -4  -1   8    12236.32    12666.90    674.95 o 
  -3  -1   8    11915.70    12208.85    730.12 o 
  -2  -1   8     2585.07     2669.25    216.93 o 
  -1  -1   8      678.25      728.67    139.49 o 
   0  -1   8      378.46      362.24     87.26 o 
   2  -1   8     8726.07     8210.07    293.88 o 
   3  -1   8     8944.44     8630.48    242.91 o 
   4  -1   8     5736.86     5652.65    252.95 o 
   5  -1   8     1514.14     1170.42    247.67 o 
   6  -1   8     1238.89     1097.08    350.01 o 
   7  -1   8      611.44      500.48    166.20 o 
  -6   0   8       17.70      165.79    167.01 o 
  -5   0   8      118.64       19.11    200.90 o 
  -4   0   8     2193.21     2149.56    297.42 o 
  -3   0   8      131.14      291.05    200.09 o 
  -2   0   8       84.94      -57.54    121.16 o 
  -1   0   8      854.62      754.49    152.30 o 
   0   0   8       21.22      -31.10    109.21 o 
   1   0   8    22212.77    22210.83    588.06 o 
   2   0   8     5239.96     4940.99    178.32 o 
   3   0   8    14456.35    14731.06    432.68 o 
   4   0   8     2712.04     2560.63    179.45 o 
   5   0   8      726.94      687.73    102.51 o 
   6   0   8      237.79      311.38    219.33 o 
   7   0   8      817.00      851.72    218.11 o 
   8   0   8     4088.08     4444.98    454.12 o 
  -6   1   8     5051.22     5432.80    467.41 o 
  -5   1   8       14.19      -19.93    161.99 o 
  -4   1   8     1756.03     1766.33    292.67 o 
  -3   1   8      455.65      480.15    188.83 o 
  -2   1   8      730.99      600.12    168.36 o 
  -1   1   8       54.95      340.79    147.89 o 
   0   1   8        1.61      -35.77    114.34 o 
   1   1   8     3498.08     3478.16    243.12 o 
   2   1   8     1034.85      850.38    148.84 o 
   3   1   8     5529.55     5206.06    729.58 o 
   4   1   8     4477.78     4050.59    246.14 o 
   5   1   8        0.01       80.94     72.32 o 
   6   1   8     1065.33     1094.65    131.77 o 
   7   1   8      330.55      202.80    185.99 o 
   8   1   8     9393.97    10220.74    632.79 o 
  -6   2   8    10196.95    10870.96    567.65 o 
  -5   2   8      462.96       -5.15    131.22 o 
  -4   2   8     3068.34     3488.47    431.21 o 
  -3   2   8      500.62      464.83    196.97 o 
  -2   2   8       11.15      520.82    202.93 o 
  -1   2   8      207.93      363.70    309.48 o 
   0   2   8      992.73     1208.24    163.25 o 
   1   2   8      808.67      764.14    148.84 o 
   2   2   8        2.41      128.17    106.91 o 
   3   2   8      160.60      272.87    103.32 o 
   4   2   8      199.03      239.40    133.32 o 
   5   2   8      335.13      278.89     96.80 o 
   6   2   8      236.06      313.41    116.85 o 
   7   2   8      361.68      330.36    185.85 o 
   8   2   8     5985.03     6923.54    584.80 o 
  -6   3   8     6214.52     6234.72    366.57 o 
  -5   3   8     1593.49     1525.82    226.79 o 
  -4   3   8     1589.16     1588.19    280.67 o 
  -3   3   8      189.24      220.69    164.57 o 
  -2   3   8     3119.24     3323.77    335.51 o 
  -1   3   8     4702.67     4693.73    384.17 o 
   0   3   8     4467.60     4281.68    603.98 o 
   1   3   8    13190.64    12961.34    487.03 o 
   2   3   8      873.03      824.06     59.16 o 
   3   3   8     9487.95     8687.84    910.68 o 
   4   3   8      375.30      364.56    131.92 o 
   5   3   8      174.78      131.46     94.51 o 
   6   3   8      314.29      325.49    115.56 o 
   7   3   8       88.11      101.67    130.68 o 
   8   3   8       46.95      164.16    125.93 o 
  -5   4   8     1741.15     1830.31    228.89 o 
  -4   4   8      246.80      159.11    102.44 o 
  -3   4   8      850.00      897.28    187.06 o 
  -2   4   8     5818.61     6052.39    280.28 o 
  -1   4   8     9972.56     9890.43    569.96 o 
   0   4   8    11982.30    12729.19    594.56 o 
   1   4   8    21066.18    21665.32    627.62 o 
   2   4   8        4.38       13.73     24.63 o 
   3   4   8     8396.22     8472.90    736.56 o 
   4   4   8      368.15      268.92    115.54 o 
   5   4   8     1973.91     2289.73    183.70 o 
   6   4   8     5880.61     6029.70    679.22 o 
   7   4   8      734.13      710.07    130.88 o 
   8   4   8     6074.58     5795.96    472.69 o 
  -5   5   8     1246.91     1106.99    356.79 o 
  -4   5   8      610.84      621.86    139.29 o 
  -3   5   8      855.45     1070.94    185.11 o 
  -2   5   8     5339.75     5201.01    259.74 o 
  -1   5   8     1583.08     1763.59    167.36 o 
   0   5   8     3911.42     3670.35    208.28 o 
   1   5   8     7724.45     7850.53    345.85 o 
   2   5   8     1479.46     1444.14    100.90 o 
   3   5   8     1939.10     1764.96    165.73 o 
   4   5   8       34.84      177.73     99.89 o 
   5   5   8     8537.23     8307.44    311.03 o 
   6   5   8     8658.71     8014.36    631.91 o 
   7   5   8     2764.44     3131.97    222.95 o 
   8   5   8    11144.74    10103.21    619.10 o 
  -5   6   8     1491.33     1586.38    222.93 o 
  -4   6   8      419.93      262.04     87.50 o 
  -3   6   8     2030.67     2081.06    305.28 o 
  -2   6   8     1198.65     1363.97    261.56 o 
  -1   6   8       78.17      219.17    131.32 o 
   0   6   8      985.64      929.34    127.84 o 
   1   6   8       61.80      143.39     82.35 o 
   2   6   8     1589.58     1653.91    112.20 o 
   3   6   8      753.95      835.91     72.82 o 
   4   6   8      562.22      578.59    120.33 o 
   5   6   8     9214.78     9771.60    338.44 o 
   6   6   8     3022.63     3226.20    213.81 o 
   7   6   8     4523.86     4854.07    304.40 o 
   8   6   8     6850.69     5748.11    460.36 o 
  -4   7   8     1305.53     1305.26    165.78 o 
  -3   7   8     1830.04     2205.07    496.15 o 
  -2   7   8     6200.74     6293.78    641.87 o 
  -1   7   8     2050.66     1949.20    185.72 o 
   0   7   8     2822.39     2734.07    224.82 o 
   1   7   8     1823.69     1734.70    164.34 o 
   2   7   8      875.91      603.35     98.64 o 
   3   7   8      114.10      246.63     75.99 o 
   4   7   8       37.82       29.52    120.44 o 
   5   7   8      254.12      233.90     97.20 o 
   6   7   8      400.31      422.47    255.60 o 
   7   7   8     2037.30     1647.45    267.73 o 
   8   7   8      929.09      869.88    190.60 o 
  -4   8   8     4564.77     4580.69    281.05 o 
  -3   8   8     4627.51     4345.39    318.36 o 
  -2   8   8    12801.24    13633.76    442.64 o 
  -1   8   8      108.09      151.57    117.33 o 
   0   8   8     4539.31     4559.13    239.58 o 
   1   8   8      777.65      817.12    132.17 o 
   2   8   8     1572.40     1489.16    159.06 o 
   3   8   8     2453.59     2482.03    303.79 o 
   4   8   8      331.91      403.69    178.12 o 
   5   8   8     2708.34     2916.45    198.88 o 
   6   8   8      445.28      608.93    217.30 o 
   7   8   8      278.48       14.78    125.66 o 
   8   8   8      233.87      296.06    192.22 o 
  -3   9   8     3613.51     3358.57    255.62 o 
  -2   9   8     5050.02     5577.98    304.89 o 
  -1   9   8      986.29     1052.23    157.04 o 
   0   9   8     1241.50     1536.14    174.35 o 
   1   9   8      137.76      202.24    115.63 o 
   2   9   8    13456.38    14211.51    409.38 o 
   3   9   8    12291.24    12186.27    447.54 o 
   4   9   8      648.43      459.68    202.93 o 
   5   9   8    15475.20    17093.71    743.54 o 
   6   9   8      464.44      361.13    175.68 o 
   7   9   8     1248.86     1209.86    247.67 o 
  -3  10   8      523.42      345.21    103.69 o 
  -2  10   8      361.94      288.82    112.45 o 
  -1  10   8     1773.34     1646.75    175.31 o 
   0  10   8       83.73       99.63     81.12 o 
   1  10   8     1163.14     1406.33    208.02 o 
   2  10   8     2659.22     2361.73    264.88 o 
   3  10   8     7591.81     7873.56    525.90 o 
   4  10   8     1894.13     2098.18    364.38 o 
   5  10   8    15110.64    16858.65    760.76 o 
   6  10   8      542.63      440.70    175.96 o 
   7  10   8      551.73      431.89    184.36 o 
  -2  11   8     1437.47     1916.26    402.61 o 
  -1  11   8     3948.64     4316.04    301.36 o 
   0  11   8       19.61      116.95    123.63 o 
   1  11   8     3106.58     3286.13    247.80 o 
   2  11   8     1322.36     1357.08    249.70 o 
   3  11   8     1887.49     1703.02    179.16 o 
   4  11   8     3892.27     3476.00    366.82 o 
   5  11   8     4501.15     5192.59    514.31 o 
   6  11   8      478.44      236.96    165.52 o 
   0  12   8      274.43      408.53    145.99 o 
   1  12   8      680.32      733.20    212.22 o 
   2  12   8     1879.90     1533.53    186.21 o 
   3  12   8      139.32      232.88    107.75 o 
   4  12   8      499.17      428.50    200.90 o 
   5  12   8        8.71      137.32    154.81 o 
   2  13   8     5865.67     6475.09    337.88 o 
   3  13   8      690.14      673.28    137.15 o 
   4  13   8      448.00      500.89    196.97 o 
  -2  -6   9      977.01     1067.83    149.32 o 
  -1  -6   9     1712.05     1890.04    168.77 o 
   0  -6   9       30.25      104.18     79.49 o 
   1  -6   9     1945.07     2183.20    175.78 o 
   2  -6   9      389.52      299.72    138.27 o 
  -3  -5   9    13321.96    13933.21    407.69 o 
  -2  -5   9      747.50      770.42    126.08 o 
  -1  -5   9     1823.89     1971.93    176.65 o 
   0  -5   9      192.40      149.23     80.54 o 
   1  -5   9      108.67      107.10     73.86 o 
   2  -5   9     3998.69     4588.73    605.81 o 
   3  -5   9      435.71      307.58    105.52 o 
   4  -5   9     3853.66     4097.00    473.24 o 
  -4  -4   9      684.14      845.35    242.79 o 
  -3  -4   9     9433.58     8867.71    484.82 o 
  -2  -4   9      377.98      447.86    113.97 o 
  -1  -4   9      184.36      186.02     87.34 o 
   0  -4   9        6.89      230.05     90.82 o 
   1  -4   9      864.36      881.36    130.18 o 
   2  -4   9    13501.64    14178.54    350.34 o 
   3  -4   9       30.67       91.91     90.80 o 
   4  -4   9    14590.80    16332.01    820.00 o 
   5  -4   9     2671.36     2421.49    665.32 o 
  -4  -3   9      635.38      789.22    342.56 o 
  -3  -3   9      724.87      786.38    159.54 o 
  -2  -3   9       19.20      137.43    118.60 o 
  -1  -3   9        5.13      211.70     84.04 o 
   0  -3   9      513.80      564.36    121.07 o 
   1  -3   9     5435.59     5793.56    256.90 o 
   2  -3   9     5998.06     6052.41    247.88 o 
   3  -3   9      451.56      257.62     70.83 o 
   4  -3   9    10885.04    12823.74    718.33 o 
   5  -3   9     2290.79     2295.28    574.23 o 
   6  -3   9      215.07       94.21    126.07 o 
  -5  -2   9     3278.23     2945.56    380.11 o 
  -4  -2   9        8.44      -76.86    197.37 o 
  -3  -2   9     1156.47      929.80    262.44 o 
  -2  -2   9       54.45      118.87    197.78 o 
  -1  -2   9      191.79      207.63    123.43 o 
   0  -2   9       93.66      211.71     77.53 o 
   1  -2   9      256.66      274.76     87.97 o 
   2  -2   9      945.28      948.75    100.36 o 
   3  -2   9       33.18       51.18     45.64 o 
   4  -2   9     2245.85     2875.34    517.84 o 
   5  -2   9      196.42      290.37    205.10 o 
   6  -2   9      328.47      294.98    198.19 o 
  -5  -1   9     4854.20     5505.46    536.00 o 
  -4  -1   9      864.84      794.51    292.27 o 
  -3  -1   9     1073.46      886.69    235.60 o 
  -2  -1   9      149.45       85.64    113.70 o 
  -1  -1   9     4679.14     4584.70    274.89 o 
   0  -1   9      741.16      682.64    121.83 o 
   1  -1   9     3513.38     3594.73    263.31 o 
   2  -1   9     1103.73     1046.00    102.61 o 
   3  -1   9      551.08      484.33     73.82 o 
   4  -1   9      225.05      196.73     96.42 o 
   5  -1   9     2486.89     2757.95    333.20 o 
   6  -1   9      494.94      172.97    160.77 o 
   7  -1   9      433.53      225.98    213.23 o 
  -5   0   9      726.38     1006.66    303.52 o 
  -4   0   9     1261.02     1524.90    308.26 o 
  -3   0   9       40.82      459.14    304.33 o 
  -2   0   9       18.92        0.00    154.81 o 
  -1   0   9     7470.71     7888.49    498.18 o 
   0   0   9       90.77      316.94    149.79 o 
   1   0   9    14376.25    14803.60    654.21 o 
   2   0   9     5143.47     5138.13    206.05 o 
   3   0   9     2030.41     2116.62    295.59 o 
   4   0   9      261.04      182.37     85.00 o 
   5   0   9      871.68     1100.54    144.36 o 
   6   0   9      293.72      480.01    365.06 o 
   7   0   9      906.54     1071.59    331.85 o 
  -5   1   9      167.07      380.92    207.27 o 
  -4   1   9     1593.46     2105.77    355.44 o 
  -3   1   9      941.39      561.21    214.73 o 
  -2   1   9     2278.21     2304.37    338.22 o 
  -1   1   9    19741.13    19432.11    503.62 o 
   0   1   9      294.67      477.74    132.27 o 
   1   1   9    18814.22    17642.24    846.29 o 
   2   1   9     2983.27     2944.36    242.43 o 
   3   1   9     2016.15     1845.59    202.02 o 
   4   1   9      939.04      879.50    126.66 o 
   5   1   9       63.62      136.20     77.05 o 
   6   1   9     7554.97     8432.85    583.31 o 
   7   1   9     1025.99      827.59    244.28 o 
  -5   2   9      354.16      808.07    210.12 o 
  -4   2   9      254.78      230.45    200.36 o 
  -3   2   9      679.31      586.56    177.45 o 
  -2   2   9      203.49      340.80    187.21 o 
  -1   2   9     4649.89     3100.10    323.31 o 
   0   2   9       88.20      136.33    119.24 o 
   1   2   9    10164.61     9815.17    405.05 o 
   2   2   9      988.08     1123.41    203.14 o 
   3   2   9      131.83      236.67    122.07 o 
   4   2   9      501.22      282.04     96.35 o 
   5   2   9     1632.01     1762.39    228.08 o 
   6   2   9    13822.32    14634.24   1136.39 o 
   7   2   9     1312.20     1511.89    296.20 o 
   8   2   9     8288.82     8857.69    614.49 o 
  -5   3   9       71.32      129.65     95.96 o 
  -4   3   9      121.85      294.89    111.75 o 
  -3   3   9      374.31      420.50    184.09 o 
  -2   3   9     1357.50     1248.63    248.89 o 
  -1   3   9      447.85      404.24    174.19 o 
   0   3   9      367.01      326.67    231.33 o 
   1   3   9     1428.59     1376.22    109.17 o 
   2   3   9       66.24       79.77     75.81 o 
   3   3   9      113.89      234.08    119.24 o 
   4   3   9      122.18       95.82     79.93 o 
   5   3   9     1949.28     2119.87    255.39 o 
   6   3   9    11793.68    11951.57    384.85 o 
   7   3   9      125.77       54.05     60.29 o 
   8   3   9     5723.81     6048.37    485.03 o 
  -5   4   9        1.05       72.92    108.31 o 
  -4   4   9     1140.19     1100.97    162.01 o 
  -3   4   9      185.39      149.82    121.87 o 
  -2   4   9     9747.68     9930.67    427.35 o 
  -1   4   9     8098.78     8512.54    407.35 o 
   0   4   9       77.16      109.32     78.90 o 
   1   4   9     1072.54     1034.50    110.98 o 
   2   4   9      135.89      150.48     89.81 o 
   3   4   9        3.26       73.27    113.13 o 
   4   4   9       34.26        4.14    110.07 o 
   5   4   9       83.42      129.58    103.56 o 
   6   4   9      966.89     1222.11    158.36 o 
   7   4   9        7.99      124.08     58.40 o 
   8   4   9     1399.36     1504.43    267.32 o 
  -5   5   9       59.95      248.56     88.89 o 
  -4   5   9     5650.74     5405.73    313.43 o 
  -3   5   9      983.55      994.81    161.38 o 
  -2   5   9     8607.06     8697.28    599.44 o 
  -1   5   9    15265.22    15280.59    423.92 o 
   0   5   9     6668.79     6827.76    274.67 o 
   1   5   9     4253.72     3950.23    363.98 o 
   2   5   9       47.47       79.25     51.84 o 
   3   5   9     2934.01     2855.92    231.79 o 
   4   5   9     1959.00     2501.47    196.24 o 
   5   5   9     6332.55     5117.69    714.06 o 
   6   5   9     1305.90     1438.51    168.53 o 
   7   5   9      175.71      139.05     65.24 o 
   8   5   9       35.52      198.17     80.51 o 
  -4   6   9     3899.83     4025.25    291.87 o 
  -3   6   9       31.36       82.23     66.40 o 
  -2   6   9    11239.85    11477.10    484.69 o 
  -1   6   9      788.59      734.96    121.66 o 
   0   6   9     5315.24     5357.64    290.10 o 
   1   6   9       44.35       43.26     37.91 o 
   2   6   9       60.18       67.56     42.78 o 
   3   6   9    10437.73    10732.00    370.70 o 
   4   6   9     1965.67     1899.51    456.56 o 
   5   6   9    14752.25    15369.05    543.32 o 
   6   6   9     3236.02     3105.52    327.65 o 
   7   6   9     1935.42     1773.10    285.49 o 
   8   6   9      266.94      448.16    176.09 o 
  -4   7   9        6.35       98.95    118.21 o 
  -3   7   9      148.59      149.82     74.24 o 
  -2   7   9     1636.86     1428.22    186.96 o 
  -1   7   9      194.69      191.90    101.19 o 
   0   7   9      513.84      394.95    106.63 o 
   1   7   9      371.48      434.13     94.15 o 
   2   7   9      115.79       73.53     54.05 o 
   3   7   9    15331.78    16344.11    453.13 o 
   4   7   9     1438.63     1480.16    166.62 o 
   5   7   9    13235.94    13338.62    495.04 o 
   6   7   9     1884.19     2145.31    360.72 o 
   7   7   9      932.27      843.58    219.47 o 
   8   7   9       22.45       58.70    113.06 o 
  -3   8   9       22.29        4.42     94.03 o 
  -2   8   9      305.71      315.47     75.56 o 
  -1   8   9     2331.36     1991.78    185.29 o 
   0   8   9      256.58      154.55     91.75 o 
   1   8   9     3157.18     3182.18    215.27 o 
   2   8   9      351.66      373.80    101.77 o 
   3   8   9     1842.60     1941.20    276.27 o 
   4   8   9       67.85      220.99    118.86 o 
   5   8   9     3049.98     3335.28    430.26 o 
   6   8   9      370.10      605.81    193.58 o 
   7   8   9       14.71      269.08    204.15 o 
  -3   9   9      542.94      414.64    143.37 o 
  -2   9   9     1287.09     1354.42    170.28 o 
  -1   9   9     1574.63     1655.66    207.20 o 
   0   9   9     2522.78     2362.88    202.17 o 
   1   9   9        5.76       89.03     79.37 o 
   2   9   9     1132.94      924.22    160.91 o 
   3   9   9      472.72      545.62    215.40 o 
   4   9   9      687.88      552.00    262.04 o 
   5   9   9       12.74      300.53    216.08 o 
   6   9   9      264.70      430.81    244.55 o 
   7   9   9       78.17      512.01    213.23 o 
  -2  10   9      183.51      308.06    147.01 o 
  -1  10   9      653.16      494.46    118.99 o 
   0  10   9     7662.55     7962.38    471.41 o 
   1  10   9     2363.52     2345.62    332.53 o 
   2  10   9     7842.61     8225.04    412.44 o 
   3  10   9     4930.89     5569.03    467.27 o 
   4  10   9       84.66       87.03    202.39 o 
   5  10   9     1660.02     2076.36    310.02 o 
   6  10   9      628.09      797.90    237.77 o 
   7  10   9      250.92      593.21    214.45 o 
  -1  11   9       52.51      402.98    151.83 o 
   0  11   9     6863.81     7629.71    403.89 o 
   1  11   9     1569.88     1575.16    181.02 o 
   2  11   9    11036.35    11783.91    720.16 o 
   3  11   9     5965.34     6582.06    526.24 o 
   4  11   9      184.19      554.98    198.86 o 
   5  11   9     1079.46     1062.24    263.80 o 
   6  11   9      730.94      962.20    243.46 o 
   0  12   9     2593.39     2543.25    301.35 o 
   1  12   9      294.74      319.41    128.68 o 
   2  12   9     7716.73     8357.47    429.65 o 
   3  12   9     1580.24     1332.68    302.30 o 
   4  12   9     2691.93     2932.41    366.28 o 
   5  12   9      271.49      219.06    202.93 o 
  -1  -5  10       54.12      183.86     85.48 o 
   0  -5  10      413.97      290.61     89.96 o 
   1  -5  10      444.92      327.57     87.72 o 
   2  -5  10      349.29      898.48    255.26 o 
  -2  -4  10       28.27      133.00    118.23 o 
  -1  -4  10     1294.94     1074.46    133.68 o 
   0  -4  10     3955.71     3885.95    219.51 o 
   1  -4  10      439.99      397.55    134.27 o 
   2  -4  10     4244.14     3661.06    544.34 o 
   3  -4  10      271.50      581.01    317.34 o 
   4  -4  10      498.51      360.32    235.87 o 
  -3  -3  10      527.28      443.82    206.05 o 
  -2  -3  10       48.56      105.55    129.89 o 
  -1  -3  10     3585.61     3614.94    217.55 o 
   0  -3  10     7336.86     7561.91    278.39 o 
   1  -3  10     5062.22     5277.15    232.73 o 
   2  -3  10    19685.34    21522.04    580.96 o 
   3  -3  10        3.15       53.61     76.24 o 
   4  -3  10     2806.96     3626.07    464.02 o 
   5  -3  10     1704.73     2086.52    443.41 o 
  -4  -2  10      842.30      665.46    266.51 o 
  -3  -2  10       10.82      136.24    174.87 o 
  -2  -2  10       87.22      179.94    160.91 o 
  -1  -2  10     5752.93     6162.01    486.52 o 
   0  -2  10     4840.80     4277.08    209.12 o 
   1  -2  10     6504.76     6645.31    425.80 o 
   2  -2  10    18647.03    18966.52    529.65 o 
   3  -2  10      952.36      904.51    168.88 o 
   4  -2  10       19.50       66.97    163.89 o 
   5  -2  10      552.89      387.02    281.01 o 
  -4  -1  10      630.50      750.73    277.90 o 
  -3  -1  10      128.51      370.21    223.94 o 
  -2  -1  10       60.39       32.11    124.72 o 
  -1  -1  10     2809.54     2854.01    248.67 o 
   0  -1  10     1143.67     1035.36    150.35 o 
   1  -1  10     3355.21     3454.68    338.82 o 
   2  -1  10     2147.77     1972.76    432.70 o 
   3  -1  10       82.36      108.22     77.59 o 
   4  -1  10       50.23       18.25    159.89 o 
   5  -1  10      175.87      157.93    128.37 o 
   6  -1  10     9015.98     9826.26    700.70 o 
  -4   0  10     1598.89     1764.84    336.73 o 
  -3   0  10     1487.57     1467.15    364.52 o 
  -2   0  10      330.22      416.23    174.01 o 
  -1   0  10     1936.54     2053.11    424.44 o 
   0   0  10      457.55      543.50    125.89 o 
   1   0  10      173.70      111.88    109.25 o 
   2   0  10      160.03      345.76    118.42 o 
   3   0  10      415.96      305.25    141.39 o 
   4   0  10      217.72      166.02     91.89 o 
   5   0  10      131.00      135.15    120.24 o 
   6   0  10     4278.50     4665.40    523.26 o 
  -4   1  10     2657.87     3436.69    457.51 o 
  -3   1  10     4782.30     5116.27    469.44 o 
  -2   1  10     4982.49     3818.97    373.74 o 
  -1   1  10    12777.50    13292.58    529.74 o 
   0   1  10     1158.96     1330.51    172.51 o 
   1   1  10      217.93      265.92    122.00 o 
   2   1  10      120.45       95.85    113.83 o 
   3   1  10       38.46      177.47    109.03 o 
   4   1  10      368.17      323.53     97.49 o 
   5   1  10       14.02       97.86     57.64 o 
   6   1  10      102.02      119.70    162.40 o 
   7   1  10       37.99       95.30    104.24 o 
  -4   2  10     3670.83     3873.33    483.67 o 
  -3   2  10     7719.99     7867.30    542.78 o 
  -2   2  10     4137.78     5073.70    485.44 o 
  -1   2  10    19434.65    19890.34    686.59 o 
   0   2  10      103.03      226.65    197.37 o 
   1   2  10       60.48      155.75    124.66 o 
   2   2  10      609.28      460.68    137.20 o 
   3   2  10     1808.23     1815.24    190.60 o 
   4   2  10     5456.63     5570.27    314.89 o 
   5   2  10      199.16      156.46     86.90 o 
   6   2  10     5338.76     5187.44    351.84 o 
   7   2  10      169.67      208.22    133.93 o 
  -4   3  10     1426.78     1495.30    216.40 o 
  -3   3  10     3335.52     3776.13    412.23 o 
  -2   3  10     4503.13     4362.83    429.99 o 
  -1   3  10     8292.46     8797.23    604.73 o 
   0   3  10      104.49      102.70    244.55 o 
   1   3  10        5.54        6.40     45.99 o 
   2   3  10      559.04      379.83    139.97 o 
   3   3  10     7369.45     6272.99    429.86 o 
   4   3  10    13500.95    13139.98    504.51 o 
   5   3  10     4920.44     4901.90    290.52 o 
   6   3  10     9543.06    10172.22    415.76 o 
   7   3  10      150.08      117.67     85.67 o 
  -4   4  10       10.06      113.81    104.38 o 
  -3   4  10        2.73       41.13    103.70 o 
  -2   4  10     2138.94     1958.02    191.24 o 
  -1   4  10      150.85        8.41     81.08 o 
   0   4  10     1350.21     1306.88    157.28 o 
   1   4  10       11.21       82.78     47.17 o 
   2   4  10      515.35      358.51    119.73 o 
   3   4  10     9083.44     9330.27    358.82 o 
   4   4  10    11578.46    11111.44    525.09 o 
   5   4  10     2966.87     2567.54    211.50 o 
   6   4  10     7568.85     7883.43    344.68 o 
   7   4  10      237.41      169.36     69.50 o 
  -4   5  10     4739.37     4388.49    304.02 o 
  -3   5  10     1469.35     1335.46    393.93 o 
  -2   5  10        4.91       83.63     58.28 o 
  -1   5  10     1372.02     1355.10    170.58 o 
   0   5  10       84.22       62.87     77.13 o 
   1   5  10       37.11       35.49     61.44 o 
   2   5  10     1394.73     1472.56    176.09 o 
   3   5  10     1112.00      787.72    284.00 o 
   4   5  10     1183.67     1109.14    206.86 o 
   5   5  10     2238.00     2116.67    197.86 o 
   6   5  10     2703.30     2450.11    282.98 o 
   7   5  10      101.09      206.68     94.12 o 
  -4   6  10     9951.87     9324.24    418.92 o 
  -3   6  10     1083.05      954.32    182.47 o 
  -2   6  10     2619.62     2838.17    421.79 o 
  -1   6  10     1473.96     1248.36    212.01 o 
   0   6  10      935.25     1125.15    140.52 o 
   1   6  10       96.11       94.72     63.85 o 
   2   6  10       39.89      -11.44    118.30 o 
   3   6  10     3907.38     3897.73    262.29 o 
   4   6  10      972.13      879.72    147.46 o 
   5   6  10       10.32      120.33    135.63 o 
   6   6  10       86.40      168.50     99.43 o 
   7   6  10       70.26      132.92     83.56 o 
  -3   7  10      191.07      119.77     79.65 o 
  -2   7  10      928.59      806.22    142.14 o 
  -1   7  10      362.98      245.35    132.39 o 
   0   7  10      167.15      159.47     62.70 o 
   1   7  10     9180.88     9362.95    379.55 o 
   2   7  10     2077.42     1967.23    311.38 o 
   3   7  10    11301.29    11558.91    474.08 o 
   4   7  10     1415.33     1402.86    153.07 o 
   5   7  10      672.25      778.05    152.49 o 
   6   7  10       44.31       20.68     70.31 o 
   7   7  10      228.90      196.97    186.80 o 
  -3   8  10     1411.13     1322.97    165.28 o 
  -2   8  10       24.12      132.17     79.42 o 
  -1   8  10     1810.62     1990.10    202.66 o 
   0   8  10     2594.65     2194.51    291.99 o 
   1   8  10     6750.39     6825.33    770.11 o 
   2   8  10     1932.80     1380.80    288.20 o 
   3   8  10     6760.57     6872.57    525.02 o 
   4   8  10       44.75      145.39    101.76 o 
   5   8  10     1204.25     1260.61    162.66 o 
   6   8  10      130.65      131.09    138.27 o 
   7   8  10     1221.21     1231.42    292.13 o 
  -2   9  10        7.47       95.64     61.84 o 
  -1   9  10     2188.67     2098.94    336.53 o 
   0   9  10      628.46      638.53    257.29 o 
   1   9  10     2035.33     2040.30    191.17 o 
   2   9  10     2194.75     2420.41    338.22 o 
   3   9  10     4555.85     3891.90    384.04 o 
   4   9  10       41.93       40.80    144.78 o 
   5   9  10        0.14      106.55    163.21 o 
   6   9  10      167.78      367.09    161.45 o 
   7   9  10     3806.95     3607.77    395.15 o 
  -1  10  10     1708.28     1743.08    201.70 o 
   0  10  10      297.95      127.36    115.72 o 
   1  10  10      155.76      108.51     84.13 o 
   2  10  10      313.29      350.96    169.72 o 
   3  10  10        6.42      138.00    165.38 o 
   4  10  10     2445.88     1917.07    369.40 o 
   5  10  10      122.25       55.58    145.73 o 
   6  10  10      739.48      961.79    297.96 o 
   0  11  10     5787.91     5964.40    394.75 o 
   1  11  10     3562.31     3157.88    244.86 o 
   2  11  10       59.85      -77.40    157.11 o 
   3  11  10     2070.17     2036.23    344.73 o 
   4  11  10      545.50      419.83    264.20 o 
   5  11  10        0.85      236.01    191.00 o 
   2  12  10     1355.61     1266.26    287.38 o 
   3  12  10      626.18      847.79    277.49 o 
   4  12  10     1350.42     1696.38    311.11 o 
   0  -4  11     2344.68     2190.56    180.52 o 
   1  -4  11       12.77      228.65    132.58 o 
  -1  -3  11     1025.03     1170.30    216.86 o 
   0  -3  11      901.53      988.19    131.68 o 
   1  -3  11      508.50      496.68    152.49 o 
   2  -3  11      618.33      334.83    206.05 o 
   3  -3  11     1389.41     1118.63    304.19 o 
  -2  -2  11      833.78      784.42    216.68 o 
  -1  -2  11    10681.69    11764.19    548.15 o 
   0  -2  11     4807.82     5006.04    325.29 o 
   1  -2  11     3029.92     2693.94    315.45 o 
   2  -2  11     2357.60     2297.56    225.29 o 
   3  -2  11      407.03      454.75    118.99 o 
   4  -2  11       89.95      246.58    255.66 o 
  -3  -1  11     9907.84    10301.67    706.94 o 
  -2  -1  11      260.06      470.24    305.82 o 
  -1  -1  11    15434.08    16223.28    586.05 o 
   0  -1  11     5505.68     5195.83    313.26 o 
   1  -1  11      753.61      923.63    218.79 o 
   2  -1  11      104.37      180.08    121.17 o 
   3  -1  11       62.75      122.01    100.42 o 
   4  -1  11     4594.96     5225.12    535.32 o 
   5  -1  11     2318.60     2322.12    364.52 o 
  -3   0  11     3954.74     4437.12    493.30 o 
  -2   0  11       67.10      -99.91    145.59 o 
  -1   0  11     5527.67     5566.49    340.63 o 
   0   0  11       61.52       -2.82    113.50 o 
   1   0  11      715.83      834.07    467.95 o 
   2   0  11      580.54      611.94    158.04 o 
   3   0  11      543.63      775.00    145.56 o 
   4   0  11    13568.72    13182.51    490.04 o 
   5   0  11      349.01      208.76    154.27 o 
   6   0  11     7382.76     9415.25    647.70 o 
  -3   1  11        7.66      165.65    169.45 o 
  -2   1  11        4.84      169.18    199.00 o 
  -1   1  11       31.27       76.37    132.71 o 
   0   1  11       65.24      117.50    112.61 o 
   1   1  11       99.20       -5.74    110.35 o 
   2   1  11      439.85      442.85    152.61 o 
   3   1  11     2099.47     2047.94    207.56 o 
   4   1  11     6886.68     6655.99    333.13 o 
   5   1  11       18.69      120.62     76.73 o 
   6   1  11     5798.70     5584.35    526.92 o 
  -3   2  11     2807.38     2827.62    392.99 o 
  -2   2  11       14.05       22.64    214.45 o 
  -1   2  11      327.95      391.10    147.29 o 
   0   2  11      237.02      223.86    126.92 o 
   1   2  11     1012.34      763.57    183.34 o 
   2   2  11      160.41      173.66    127.23 o 
   3   2  11       93.05      161.04    125.87 o 
   4   2  11      823.63      562.78    137.33 o 
   5   2  11      283.17      443.27    142.48 o 
   6   2  11      791.41     1121.34    274.91 o 
  -3   3  11     6038.63     5017.27    465.31 o 
  -2   3  11       32.49      204.56    184.36 o 
  -1   3  11     1141.54      817.01    238.31 o 
   0   3  11      744.84      742.39    156.58 o 
   1   3  11     3676.56     3875.80    286.81 o 
   2   3  11     2672.79     2841.38    457.10 o 
   3   3  11     1740.17     1245.76    276.54 o 
   4   3  11     4579.05     4618.07    297.89 o 
   5   3  11        0.50      140.29     99.62 o 
   6   3  11      113.28      308.10    119.24 o 
   7   3  11       61.71      126.21    111.57 o 
  -3   4  11     1647.01     1438.65    220.83 o 
  -2   4  11      712.74      606.42    146.39 o 
  -1   4  11       46.87      -24.33     76.44 o 
   0   4  11      301.59      176.10    111.14 o 
   1   4  11    11393.30     9500.89    883.57 o 
   2   4  11     3981.43     3712.97    758.79 o 
   3   4  11     9165.33     9000.08    882.56 o 
   4   4  11    10963.81    11101.20    420.33 o 
   5   4  11      678.82      627.12    293.82 o 
   6   4  11      160.26      212.17    126.07 o 
   7   4  11     1255.05     1279.95    204.76 o 
  -3   5  11      130.81      354.57    147.49 o 
  -2   5  11     1472.59     1662.64    169.62 o 
  -1   5  11     1031.85      923.87    156.66 o 
   0   5  11      159.74       73.78     70.12 o 
   1   5  11    13272.15    11517.51    890.89 o 
   2   5  11     1285.09     1492.56    196.79 o 
   3   5  11    13269.10    12326.49    669.12 o 
   4   5  11     6334.30     6473.11    468.22 o 
   5   5  11      567.42      553.96    165.86 o 
   6   5  11      886.84      826.63    173.99 o 
   7   5  11      439.32      468.49    129.68 o 
  -3   6  11     1667.96     1794.26    470.32 o 
  -2   6  11     1223.72     1142.83    187.21 o 
  -1   6  11      479.70      550.63    108.80 o 
   0   6  11       17.29       45.84     46.05 o 
   1   6  11     1620.62     1466.21    283.59 o 
   2   6  11       34.64      325.28    131.66 o 
   3   6  11     4660.49     4831.65    359.23 o 
   4   6  11     1176.48      837.74    148.03 o 
   5   6  11      217.31      208.55    103.23 o 
   6   6  11     1779.55     2095.98    217.18 o 
   7   6  11       18.17       -5.56     95.30 o 
  -2   7  11     1031.38      918.18    177.16 o 
  -1   7  11      139.17      209.03    113.68 o 
   0   7  11      853.45      671.73    134.81 o 
   1   7  11      575.33      615.17    284.40 o 
   2   7  11        8.42      193.44    167.69 o 
   3   7  11     1793.90     2099.96    249.90 o 
   4   7  11      224.93      250.99    116.96 o 
   5   7  11       71.72      303.87    136.33 o 
   6   7  11      985.90      999.11    211.00 o 
   7   7  11      219.82      200.63    138.00 o 
  -2   8  11     1248.56     1288.38    165.11 o 
  -1   8  11     1636.08     1663.68    190.31 o 
   0   8  11     4007.20     3580.87    276.40 o 
   1   8  11     7812.86     7398.13    493.84 o 
   2   8  11       66.24      228.42    197.24 o 
   3   8  11      972.27      908.52    205.78 o 
   4   8  11      223.09      281.14    138.27 o 
   5   8  11     1061.85      818.69    149.91 o 
   6   8  11      204.67       -0.14    140.98 o 
  -1   9  11     1864.49     1969.35    190.83 o 
   0   9  11     4587.87     4329.50    702.74 o 
   1   9  11     7186.04     8230.87    578.02 o 
   2   9  11       53.75      425.38    233.70 o 
   3   9  11       38.91       24.27    200.09 o 
   4   9  11       11.22      256.21    157.11 o 
   5   9  11     2482.64     2032.57    350.83 o 
   6   9  11     2102.36     2767.57    417.79 o 
   0  10  11     2607.35     2960.61    233.77 o 
   1  10  11     2002.42     2282.27    359.64 o 
   2  10  11      276.29       14.10    133.53 o 
   3  10  11       63.71      169.18    228.28 o 
   4  10  11      185.16       52.87    188.70 o 
   5  10  11     2963.98     4052.26    448.16 o 
   1  11  11      389.98      236.55    189.78 o 
   2  11  11     1298.04     1202.68    290.23 o 
   3  11  11      397.84      609.20    204.15 o 
   4  11  11      431.99      368.18    211.74 o 
   0  -2  12       58.81      167.44    116.74 o 
   1  -2  12      258.38      131.20    113.63 o 
   2  -2  12      437.78      472.76    146.67 o 
  -1  -1  12     4685.31     4746.29    319.67 o 
   0  -1  12       13.55       68.84    116.56 o 
   1  -1  12      112.28      113.28    116.43 o 
   2  -1  12      307.83      217.63    114.63 o 
   3  -1  12      498.10      381.66    132.67 o 
   4  -1  12       52.71      -16.67    191.27 o 
  -2   0  12      183.51       85.54    167.28 o 
  -1   0  12     3992.39     4704.11    350.94 o 
   0   0  12       15.99       16.69    109.88 o 
   1   0  12      484.08      402.00    130.99 o 
   2   0  12     3713.03     4289.62    393.46 o 
   3   0  12      283.44      408.33    152.24 o 
   4   0  12     3951.70     3998.93    583.11 o 
  -2   1  12        1.12       86.22    205.91 o 
  -1   1  12      571.46      676.01    198.25 o 
   0   1  12       38.77        7.31    122.87 o 
   1   1  12     3614.87     3769.58    291.25 o 
   2   1  12    15433.26    15293.40    566.03 o 
   3   1  12      108.89      154.48    110.00 o 
   4   1  12    13192.04    13963.52    523.92 o 
   5   1  12      337.03      365.35    138.41 o 
  -2   2  12      323.94      357.88    293.08 o 
  -1   2  12      293.86       79.17    161.99 o 
   0   2  12     1039.48      820.71    195.95 o 
   1   2  12     4481.01     4592.41    357.54 o 
   2   2  12     5408.27     5214.98    315.46 o 
   3   2  12     1797.68     2031.11    220.73 o 
   4   2  12     9942.58    10237.06    450.50 o 
   5   2  12      198.91      238.99    114.77 o 
  -2   3  12     2283.23     2099.94    344.32 o 
  -1   3  12        0.06       43.38    197.37 o 
   0   3  12      237.49      445.82    200.42 o 
   1   3  12      410.18      317.72    141.12 o 
   2   3  12     1981.23     1743.26    200.53 o 
   3   3  12      386.26      685.16    158.61 o 
   4   3  12     2342.28     2070.39    304.06 o 
   5   3  12       43.97       16.49     83.04 o 
   6   3  12       64.70       93.93     81.25 o 
  -2   4  12     2740.95     2530.18    222.03 o 
  -1   4  12     2889.85     2672.25    223.19 o 
   0   4  12        0.59      231.13    172.02 o 
   1   4  12     1611.96     1308.01    199.03 o 
   2   4  12      326.86      569.94    210.05 o 
   3   4  12        3.26      276.24    141.46 o 
   4   4  12      325.53      264.14    109.08 o 
   5   4  12       66.55      439.30    175.55 o 
   6   4  12      487.37      703.55    213.51 o 
  -2   5  12     2301.13     2005.01    206.82 o 
  -1   5  12     9933.63     9964.27    462.50 o 
   0   5  12        9.35      205.64    197.92 o 
   1   5  12    12496.30    11638.49    923.29 o 
   2   5  12      700.03      646.75    169.21 o 
   3   5  12      806.40      763.52    163.45 o 
   4   5  12      470.96      365.62    143.96 o 
   5   5  12       27.94      213.49    111.23 o 
   6   5  12      954.67      913.09    267.53 o 
  -2   6  12      649.57      443.82    228.76 o 
  -1   6  12    10063.40     9655.71    479.13 o 
   0   6  12     1124.47     1062.24    249.84 o 
   1   6  12    19350.88    18924.44    825.01 o 
   2   6  12     1109.62      693.41    152.63 o 
   3   6  12     1141.96     1048.48    167.79 o 
   4   6  12     1541.60     1660.22    339.85 o 
   5   6  12     1295.14     1596.66    207.63 o 
   6   6  12     9143.36     8579.28    386.40 o 
  -1   7  12     2715.25     2649.22    225.46 o 
   0   7  12      689.72     1031.06    223.54 o 
   1   7  12     5835.79     5533.79    532.34 o 
   2   7  12      444.74      458.19    184.77 o 
   3   7  12      209.35      171.02    119.10 o 
   4   7  12     1903.54     1994.58    379.90 o 
   5   7  12     3145.03     3461.00    273.93 o 
   6   7  12    13534.67    13650.84    656.92 o 
  -1   8  12       55.34      175.75     97.49 o 
   0   8  12      473.43      107.36    164.03 o 
   1   8  12       57.44      324.26    212.56 o 
   2   8  12      746.38      546.98    292.54 o 
   3   8  12      172.33      308.53    169.58 o 
   4   8  12     1912.76     2070.70    246.51 o 
   5   8  12      948.37      632.10    142.68 o 
   0   9  12      293.52      441.79    181.92 o 
   1   9  12      979.10      604.05    198.73 o 
   2   9  12     2243.73     2323.48    333.20 o 
   3   9  12      576.81      687.55    292.54 o 
   4   9  12       96.92       47.45    147.89 o 
   5   9  12      771.73      771.83    182.80 o 
   1  10  12      568.62      615.03    207.95 o 
   2  10  12     1151.27     1221.25    294.98 o 
   3  10  12     1719.51     1490.74    309.07 o 
   4  10  12        0.04       44.19    173.38 o 
   0   1  13      848.09      449.61    187.21 o 
   1   1  13     1070.35     1215.83    212.69 o 
   2   1  13      777.76      820.27    299.99 o 
   3   1  13       19.65      203.07    219.13 o 
   0   2  13     2961.98     3258.54    380.58 o 
   1   2  13     3279.62     3080.91    297.16 o 
   2   2  13     4976.17     4981.73    346.87 o 
   3   2  13        4.74      247.44    140.78 o 
   4   2  13     3345.62     3197.34    270.51 o 
  -1   3  13     8597.59     8759.68    623.44 o 
   0   3  13     1972.30     1571.42    242.47 o 
   1   3  13     7241.53     6939.39    418.78 o 
   2   3  13     5829.59     5814.20    372.08 o 
   3   3  13      475.91      483.73    161.80 o 
   4   3  13      242.13      260.99    126.34 o 
  -1   4  13     1744.13     1048.96    258.78 o 
   0   4  13      251.29      251.46    186.26 o 
   1   4  13     3755.81     3754.42    785.84 o 
   2   4  13     1059.08     1397.84    217.43 o 
   3   4  13        3.95      179.61    116.02 o 
   4   4  13      497.54      542.79    169.19 o 
   5   4  13        0.72      240.92    111.84 o 
   0   5  13      242.21      269.08    261.22 o 
   1   5  13       34.89      -22.82    122.63 o 
   2   5  13      187.04      152.92    133.31 o 
   3   5  13       15.51      145.75    112.50 o 
   4   5  13     1703.39     1739.15    234.58 o 
   5   5  13        2.23       62.44     82.66 o 
   0   6  13      142.07      348.12    239.13 o 
   1   6  13     1362.66     1167.70    258.51 o 
   2   6  13      267.46      427.54    148.97 o 
   3   6  13      909.83      793.79    315.11 o 
   4   6  13      128.11      269.55    109.30 o 
   5   6  13        2.07       73.33    107.07 o 
   0   7  13        5.54       80.79    141.79 o 
   1   7  13      660.44      898.62    251.06 o 
   2   7  13       14.19      -37.28    138.13 o 
   3   7  13     3830.07     3897.95    314.81 o 
   4   7  13     3508.60     3323.80    273.24 o 
   1   8  13       65.54      155.35    150.06 o 
   2   8  13        1.36      115.63    194.39 o 
   3   8  13     8520.18     7799.25    567.04 o 
   4   8  13     7679.84     7798.83    400.47 o 
                                                 
